# Supplementary material for: Di-tert-Butyl 2,2′-[2,2′-methyl­enebis(naphthalene-2,1-diyldi­oxy)]diacetate
Source: Acta Crystallogr Sect E Struct Rep Online. 2011 Jan 29;67(Pt 2):o533. doi: 10.1107/S1600536811003291 (PMC3051626; doi:10.1107/S1600536811003291)
Supplement: Supplementary file 2 [file e-67-0o533-Isup2.hkl]

# 
# h,k,l, Fc-squared, Fo-squared, sigma(Fo-squared) and status flag 
# 
data_I
_shelx_title '  P-1' 
_shelx_refln_list_code          4 
_shelx_F_calc_maximum      186.13 
_exptl_crystal_F_000       564.00 
_reflns_d_resolution_high  0.7697 
 
loop_ 
 _symmetry_equiv_pos_as_xyz 
 'x, y, z' 
 '-x, -y, -z' 
 
_cell_length_a     8.9849 
_cell_length_b    11.8327 
_cell_length_c    13.7768 
_cell_angle_alpha  79.804 
_cell_angle_beta   74.115 
_cell_angle_gamma  88.094 
 
_shelx_F_squared_multiplier     1.000 
 
loop_ 
 _refln_index_h 
 _refln_index_k 
 _refln_index_l 
 _refln_F_squared_calc 
 _refln_F_squared_meas 
 _refln_F_squared_sigma 
 _refln_observed_status 
   1   0   0      430.41      276.56     15.96 o 
   2   0   0     1186.84     1202.16     19.25 o 
   3   0   0      581.36      592.80     13.82 o 
   4   0   0      379.48      403.44     12.85 o 
   5   0   0      278.94      319.12     12.38 o 
   6   0   0       85.32       75.63      8.69 o 
   7   0   0      277.04      269.32     26.53 o 
   8   0   0        0.39       10.75      7.85 o 
   9   0   0      139.57       79.30     25.45 o 
  10   0   0      131.97      114.94     32.16 o 
 -10   1   0       51.66       33.10     24.49 o 
  -9   1   0       15.83       62.78     24.68 o 
  -8   1   0      437.42      401.18     32.42 o 
  -7   1   0       58.80       69.98     12.79 o 
  -6   1   0       58.02       56.63     11.55 o 
  -5   1   0       65.02       66.10     10.77 o 
  -4   1   0     2573.59     2777.60     58.75 o 
  -3   1   0     2106.94     2107.91     43.48 o 
  -2   1   0     6548.65     6554.32     55.81 o 
  -1   1   0     3246.89     3016.11     53.38 o 
   1   1   0     2522.31     2320.97     48.55 o 
   2   1   0      135.98      123.58      9.32 o 
   3   1   0     5421.17     5220.95     89.75 o 
   4   1   0       56.21       60.34      6.32 o 
   5   1   0     3141.88     3397.95     48.94 o 
   6   1   0       15.90       16.51      4.10 o 
   7   1   0      284.80      280.28     15.22 o 
   8   1   0        0.51        2.33      6.06 o 
   9   1   0       64.55       70.61     26.23 o 
  10   1   0        0.10       -6.18     12.71 o 
 -10   2   0        7.00       10.00     18.47 o 
  -9   2   0       36.38       79.34     27.53 o 
  -8   2   0       90.71       87.26     14.89 o 
  -7   2   0      470.91      470.02     30.27 o 
  -6   2   0      193.29      197.15     17.58 o 
  -5   2   0       16.81       17.70      5.60 o 
  -4   2   0      102.20      103.18     10.11 o 
  -3   2   0      166.18      172.44      8.30 o 
  -2   2   0     2789.24     2814.89     22.25 o 
  -1   2   0     4520.84     4453.87     53.62 o 
   0   2   0     4047.84     3901.64     96.62 o 
   1   2   0     5951.41     5592.12     98.71 o 
   2   2   0        7.17        5.25      4.14 o 
   3   2   0       30.22       23.02      6.04 o 
   4   2   0      569.41      551.75     27.18 o 
   5   2   0       34.03       25.36      5.79 o 
   6   2   0      388.39      394.30     19.87 o 
   7   2   0      178.12      188.95     14.30 o 
   8   2   0       58.10       44.70     10.03 o 
   9   2   0        3.22       21.65     17.23 o 
  10   2   0       17.80       58.48     25.69 o 
 -10   3   0       21.87       15.68     15.68 o 
  -9   3   0        0.00       37.75     19.68 o 
  -8   3   0      266.15      237.07     20.59 o 
  -7   3   0        4.12        6.14      4.47 o 
  -6   3   0        2.41       45.96      7.33 o 
  -5   3   0      100.15      101.96     10.00 o 
  -4   3   0        0.62       -0.85      1.83 o 
  -3   3   0     4668.00     4715.45     35.02 o 
  -2   3   0      347.54      366.86     13.27 o 
  -1   3   0      380.96      418.77     15.68 o 
   0   3   0      987.23     1067.56     32.93 o 
   1   3   0      332.23      300.16     27.11 o 
   2   3   0      930.67      935.99     35.94 o 
   3   3   0     1286.09     1317.60     45.25 o 
   4   3   0      476.77      477.28     28.62 o 
   5   3   0     1633.38     1745.58     48.20 o 
   6   3   0       35.84       13.01     12.87 o 
   7   3   0      250.16      248.36     18.00 o 
   8   3   0       35.02       37.50     15.43 o 
   9   3   0      158.03      213.46     24.22 o 
  10   3   0        7.20       29.13     22.59 o 
 -10   4   0       25.55       29.48     24.23 o 
  -9   4   0       66.34      124.00     33.26 o 
  -8   4   0      135.86      185.07     37.37 o 
  -7   4   0      143.45      151.28     12.68 o 
  -6   4   0       54.58       50.53      6.86 o 
  -5   4   0        3.20        1.35      3.44 o 
  -4   4   0      973.85     1062.82     27.91 o 
  -3   4   0        0.16        1.64      2.10 o 
  -2   4   0       16.00       25.64      3.55 o 
  -1   4   0      455.70      427.86     18.37 o 
   0   4   0     1072.11     1127.71     35.79 o 
   1   4   0     7123.47     6763.72    145.00 o 
   2   4   0     1232.18     1324.02     67.06 o 
   3   4   0     1144.92     1150.03     64.46 o 
   4   4   0       28.52       16.75     36.41 o 
   5   4   0       51.31       41.11     10.37 o 
   6   4   0      155.79      161.16     20.85 o 
   7   4   0        0.91        2.74      9.53 o 
   8   4   0       32.82       29.92      8.86 o 
   9   4   0       31.83       16.59      8.86 o 
  10   4   0      109.88      170.22     44.37 o 
 -10   5   0       15.15       34.22     22.51 o 
  -9   5   0       24.71       13.55     15.42 o 
  -8   5   0      114.23      100.91     26.53 o 
  -7   5   0       22.53        1.18     11.67 o 
  -6   5   0        3.46        3.14      8.84 o 
  -5   5   0      222.07      220.47     13.11 o 
  -4   5   0       30.02       39.76      5.17 o 
  -3   5   0        0.48        2.24      2.01 o 
  -2   5   0       27.63       16.34      7.31 o 
  -1   5   0      453.18      434.40     20.66 o 
   0   5   0      457.21      433.31     21.17 o 
   1   5   0       58.10       64.80     16.38 o 
   2   5   0     2294.42     2133.34     93.16 o 
   3   5   0       42.46       40.61     10.17 o 
   4   5   0       68.68       65.13     19.61 o 
   5   5   0       58.21       47.36     16.96 o 
   6   5   0       65.07       58.57     13.56 o 
   7   5   0        7.71        1.01      4.85 o 
   8   5   0       23.44       20.58     14.81 o 
   9   5   0        0.13        9.26     12.89 o 
  10   5   0       24.81      -24.65     20.48 o 
 -10   6   0        0.09       36.22     21.00 o 
  -9   6   0        0.19       -5.87     10.74 o 
  -8   6   0        4.25      -27.37     18.24 o 
  -7   6   0      336.83      377.50     49.74 o 
  -6   6   0      369.57      402.92     16.03 o 
  -5   6   0      493.12      472.70     25.38 o 
  -4   6   0        3.20        2.20      2.36 o 
  -3   6   0       46.17       68.68      7.03 o 
  -2   6   0      247.84      205.41     15.57 o 
  -1   6   0     1477.39     1429.01     41.19 o 
   0   6   0     1543.42     1592.16     58.51 o 
   1   6   0      311.87      226.18     32.00 o 
   2   6   0      204.60      207.81     32.58 o 
   3   6   0      123.30      191.53     32.18 o 
   4   6   0        3.20        3.71      7.05 o 
   5   6   0       10.77        2.32      5.66 o 
   6   6   0        6.53       11.56     14.17 o 
   7   6   0      189.03      275.09     42.15 o 
   8   6   0       39.84       56.72     21.46 o 
   9   6   0       17.54       31.15     10.48 o 
  -9   7   0       42.30       46.86     21.70 o 
  -8   7   0        0.87       14.11     18.92 o 
  -7   7   0       36.25       60.31     20.68 o 
  -6   7   0       72.21       62.94      9.39 o 
  -5   7   0      147.44      122.55      9.56 o 
  -4   7   0      289.85      284.57     14.60 o 
  -3   7   0        1.82        5.28      3.02 o 
  -2   7   0       18.82       21.14      6.06 o 
  -1   7   0      116.45      108.51     12.68 o 
   0   7   0      601.15      617.97     39.94 o 
   1   7   0       20.47       13.11      9.37 o 
   2   7   0      320.10      238.54     37.05 o 
   3   7   0      184.38      181.36     23.98 o 
   4   7   0       64.12       73.94     15.72 o 
   5   7   0       16.46       27.89     15.91 o 
   6   7   0       55.12       79.21     25.46 o 
   7   7   0        0.75       15.06     15.10 o 
   8   7   0       82.85      108.37     29.23 o 
   9   7   0       32.12       24.60     16.33 o 
  -9   8   0       80.48       59.63     25.29 o 
  -8   8   0        1.43       38.81     19.98 o 
  -7   8   0        2.09       18.60     13.61 o 
  -6   8   0      547.62      564.67     32.12 o 
  -5   8   0       33.77       30.84      5.75 o 
  -4   8   0       37.56       57.10      8.12 o 
  -3   8   0       12.99        5.81      3.64 o 
  -2   8   0        8.96        9.77      4.81 o 
  -1   8   0      138.94      136.33     12.92 o 
   0   8   0        5.85       18.66      6.88 o 
   1   8   0        3.39        1.89      5.01 o 
   2   8   0      193.27      159.04     17.55 o 
   3   8   0       23.01       19.09     14.96 o 
   4   8   0      107.20      181.07     36.77 o 
   5   8   0      120.27       82.22     25.75 o 
   6   8   0       67.63       44.58     20.70 o 
   7   8   0      245.71      249.36     44.90 o 
   8   8   0        9.60       54.81     23.04 o 
   9   8   0      144.73      136.15     33.68 o 
  -9   9   0       11.41       48.08     23.80 o 
  -8   9   0      203.04      277.54     47.02 o 
  -7   9   0       47.51       31.68     15.35 o 
  -6   9   0       16.45       21.01     10.60 o 
  -5   9   0       94.01       82.28      9.50 o 
  -4   9   0      121.86      123.21     12.27 o 
  -3   9   0        0.60        1.96      3.98 o 
  -2   9   0      406.82      415.16     27.83 o 
  -1   9   0       43.66       40.50     13.42 o 
   0   9   0       25.01       38.75     17.13 o 
   1   9   0       11.84        6.00      9.54 o 
   2   9   0        7.84        2.88     10.90 o 
   3   9   0      481.89      493.65     61.54 o 
   4   9   0      197.28      276.75     47.69 o 
   5   9   0      127.86      126.72     32.63 o 
   6   9   0       29.60       35.63     22.50 o 
   7   9   0       29.37       32.66     18.80 o 
   8   9   0       47.09       56.34     23.26 o 
  -8  10   0        9.96       45.96     22.69 o 
  -7  10   0       55.40       87.89     25.58 o 
  -6  10   0      143.59      189.94     36.12 o 
  -5  10   0       56.82       43.60      7.75 o 
  -4  10   0        0.07       -0.37      3.53 o 
  -3  10   0       85.94       92.73     12.75 o 
  -2  10   0        2.08       -4.20      4.97 o 
  -1  10   0       22.28       18.72     11.98 o 
   0  10   0       15.41       13.98     10.76 o 
   1  10   0       42.15       46.92     21.15 o 
   2  10   0      193.73      216.74     42.85 o 
   3  10   0        3.53        3.72      9.47 o 
   4  10   0        0.06       -9.49     12.42 o 
   5  10   0       69.74       93.84     29.97 o 
   6  10   0        3.23      -25.09     17.78 o 
   7  10   0        0.94        3.75     17.63 o 
   8  10   0        0.01        4.80     11.94 o 
  -7  11   0        3.08       13.96     18.50 o 
  -6  11   0      131.56      168.35     36.03 o 
  -5  11   0        0.00        1.33      6.38 o 
  -4  11   0       22.70       26.75      6.97 o 
  -3  11   0      155.44      142.64     16.01 o 
  -2  11   0       44.98       40.11     12.73 o 
  -1  11   0      148.54      118.05     30.91 o 
   0  11   0       17.95       14.17     14.80 o 
   1  11   0        8.56      -19.25     14.80 o 
   2  11   0       25.42       48.98     23.04 o 
   3  11   0        1.69        2.03     10.39 o 
   4  11   0        2.26        4.32     16.02 o 
   5  11   0       41.63       71.98     29.82 o 
   6  11   0        0.06        5.02     13.87 o 
   7  11   0        0.61      -10.75     16.34 o 
  -6  12   0        1.09       -2.77      9.58 o 
  -5  12   0        9.44        9.62      8.08 o 
  -4  12   0       15.46        7.07     15.75 o 
  -3  12   0       10.76        9.50      5.55 o 
  -2  12   0       17.96        8.45      9.95 o 
  -1  12   0      240.57      219.24     44.22 o 
   0  12   0       11.32        0.98      9.31 o 
   1  12   0        1.50        3.95      9.99 o 
   2  12   0       18.69       37.15     19.92 o 
   3  12   0       28.92       56.56     28.54 o 
   4  12   0        0.07       13.02     18.68 o 
   5  12   0       29.10       30.82     21.61 o 
   6  12   0       40.44       63.40     28.66 o 
  -5  13   0       23.43       53.95     22.52 o 
  -4  13   0      236.43      259.04     32.12 o 
  -3  13   0       42.72       55.75     15.60 o 
  -2  13   0      209.98      170.73     40.80 o 
  -1  13   0      102.78      141.08     37.05 o 
   0  13   0        2.17       25.14     17.72 o 
   1  13   0        0.77       -1.74      9.35 o 
   2  13   0        2.41       16.63     16.97 o 
   3  13   0        7.49       47.17     25.75 o 
   4  13   0       35.21       43.91     27.28 o 
  -4  14   0       17.78       49.64     25.69 o 
  -3  14   0      164.74      134.87     36.48 o 
  -2  14   0        0.02      -24.75     18.59 o 
  -1  14   0       11.41       37.49     22.42 o 
   0  14   0       34.20       47.61     24.25 o 
   1  14   0      106.84      132.86     41.42 o 
   2  14   0        0.01      -22.35     19.60 o 
  -1  15   0        4.11      -30.12     21.13 o 
   0  15   0       21.75      -25.90     21.13 o 
  -2 -14   1      147.42      157.43     44.78 o 
  -1 -14   1       59.49       25.93     20.69 o 
   0 -14   1       12.23       54.71     22.78 o 
   1 -14   1        2.13      -36.74     24.49 o 
   2 -14   1       16.03       19.16     10.18 o 
   3 -14   1       33.81       -6.69     11.99 o 
   4 -14   1       34.68       33.64     19.46 o 
  -4 -13   1        3.06       -4.47     12.55 o 
  -3 -13   1        9.11       -1.14     13.68 o 
  -2 -13   1        4.48        0.00     12.02 o 
  -1 -13   1      156.75      165.24     41.52 o 
   0 -13   1        0.19      -16.51     17.01 o 
   1 -13   1        0.62      -18.65     16.18 o 
   2 -13   1       17.61       28.09     12.27 o 
   3 -13   1        0.22       19.81     12.79 o 
   4 -13   1        0.22       -0.05      7.55 o 
   5 -13   1        1.54       31.57     17.49 o 
  -6 -12   1        5.80       58.84     27.46 o 
  -5 -12   1       34.28       13.29     17.02 o 
  -4 -12   1        6.11        9.25     14.61 o 
  -3 -12   1        2.99      -10.42     18.34 o 
  -2 -12   1       35.73       22.97     16.70 o 
  -1 -12   1       42.44       40.41     22.56 o 
   0 -12   1       11.60        4.64     12.69 o 
   1 -12   1       12.78        9.52     12.42 o 
   2 -12   1       84.66       39.80     21.06 o 
   3 -12   1       82.48       84.67     13.70 o 
   4 -12   1      397.11      399.03     27.44 o 
   5 -12   1       27.34        6.82     10.95 o 
   6 -12   1       21.53       -4.34     10.18 o 
  -7 -11   1       17.05       22.05     16.67 o 
  -6 -11   1       14.78       -2.27      9.51 o 
  -5 -11   1        5.46        0.35     11.03 o 
  -4 -11   1       99.08       89.88     30.19 o 
  -3 -11   1        7.37       12.96     13.02 o 
  -2 -11   1        2.76      -17.65     14.87 o 
  -1 -11   1       16.36       18.14     15.19 o 
   0 -11   1       84.12       84.13     26.61 o 
   1 -11   1       14.02       11.85     14.60 o 
   2 -11   1        0.40       -5.07      9.39 o 
   3 -11   1       36.52       47.93      8.96 o 
   4 -11   1      320.77      364.65     24.94 o 
   5 -11   1        5.44        1.11      7.85 o 
   6 -11   1       10.04       -1.77     12.32 o 
   7 -11   1       10.51       28.28     16.81 o 
  -8 -10   1       43.49       54.92     26.38 o 
  -7 -10   1        0.22       11.51     18.04 o 
  -6 -10   1       11.40       -7.75     12.54 o 
  -5 -10   1       10.50       12.40     13.10 o 
  -4 -10   1       66.22       79.25     28.24 o 
  -3 -10   1       98.53      127.94     34.01 o 
  -2 -10   1        0.05       13.26     15.86 o 
  -1 -10   1      127.86      158.88     36.61 o 
   0 -10   1       55.73       25.12     16.22 o 
   1 -10   1        1.68       12.95     12.36 o 
   2 -10   1      139.46      113.92     18.22 o 
   3 -10   1       69.86       68.35     12.64 o 
   4 -10   1       50.62       52.64      8.57 o 
   5 -10   1       56.65       55.07      9.23 o 
   6 -10   1       39.68       32.84     11.19 o 
   7 -10   1       16.84        6.11      9.50 o 
   8 -10   1        0.00       14.70     11.10 o 
  -8  -9   1        9.98        5.00     10.62 o 
  -7  -9   1        2.87       -2.82     12.94 o 
  -6  -9   1       62.96       55.02     24.90 o 
  -5  -9   1        6.19       -4.82     11.14 o 
  -4  -9   1        8.02       -1.07      8.54 o 
  -3  -9   1      138.49      130.47     32.67 o 
  -2  -9   1      103.71       97.71     27.91 o 
  -1  -9   1       48.30       43.41     18.39 o 
   0  -9   1       58.60       54.26     17.03 o 
   1  -9   1        0.09        7.66      7.62 o 
   2  -9   1      403.45      391.57     26.99 o 
   3  -9   1        0.14       -4.78      4.81 o 
   4  -9   1        2.92        1.45      3.68 o 
   5  -9   1      337.69      352.65     21.01 o 
   6  -9   1        0.29        5.60      5.33 o 
   7  -9   1      170.59      163.12     34.34 o 
   8  -9   1       15.86       18.53     12.42 o 
   9  -9   1        2.21       -5.90     12.01 o 
  -9  -8   1       49.60       51.39     22.78 o 
  -8  -8   1       11.43       37.46     19.29 o 
  -7  -8   1       85.18       63.17     24.76 o 
  -6  -8   1       15.63       16.84     14.37 o 
  -5  -8   1      154.41      134.49     33.32 o 
  -4  -8   1        4.44       12.96     15.55 o 
  -3  -8   1        6.37        5.54      8.10 o 
  -2  -8   1      190.38      160.76     33.74 o 
  -1  -8   1       37.17       32.09      7.94 o 
   0  -8   1        0.16        6.54      5.31 o 
   1  -8   1      436.00      422.89     22.49 o 
   2  -8   1      201.14      213.16     16.13 o 
   3  -8   1      348.83      324.61     16.48 o 
   4  -8   1      127.20      153.81     12.19 o 
   5  -8   1       13.26        7.16      4.30 o 
   6  -8   1       91.11       82.01      9.04 o 
   7  -8   1       10.68       10.13     10.23 o 
   8  -8   1      176.85      174.20     36.52 o 
   9  -8   1        1.36       14.73     15.32 o 
  -9  -7   1        0.29       16.56     10.25 o 
  -8  -7   1       78.76      100.55     30.05 o 
  -7  -7   1       44.84       66.21     23.76 o 
  -6  -7   1       10.82       11.92     10.53 o 
  -5  -7   1       76.22      102.69     28.01 o 
  -4  -7   1       30.07       37.73     16.01 o 
  -3  -7   1        6.73      -12.53     13.62 o 
  -2  -7   1      106.75       80.21     22.38 o 
  -1  -7   1     1010.86     1107.26     76.67 o 
   0  -7   1      123.99      148.83     19.99 o 
   1  -7   1       49.29       57.97      9.58 o 
   2  -7   1      298.79      281.78     19.81 o 
   3  -7   1      110.44       92.65      8.39 o 
   4  -7   1      122.88      115.59      8.94 o 
   5  -7   1      289.52      321.23     17.59 o 
   6  -7   1      213.81      209.11     12.71 o 
   7  -7   1       49.12       38.34     16.06 o 
   8  -7   1        0.16       10.85     11.37 o 
   9  -7   1        3.98      -20.95     15.09 o 
  10  -7   1        7.64        4.45     13.10 o 
  -9  -6   1       23.94       24.81     12.79 o 
  -8  -6   1      215.54      217.86     39.11 o 
  -7  -6   1       14.64       12.24     12.25 o 
  -6  -6   1        5.00       -2.86      9.99 o 
  -5  -6   1      101.62      116.74     20.10 o 
  -4  -6   1       50.70       51.64     13.14 o 
  -3  -6   1      704.62      713.72     44.35 o 
  -2  -6   1      568.31      638.21     56.00 o 
  -1  -6   1      512.35      602.06     33.24 o 
   0  -6   1       21.38       19.53      5.62 o 
   1  -6   1      271.49      245.24     19.23 o 
   2  -6   1      260.85      261.64     15.26 o 
   3  -6   1       70.11       67.38      8.54 o 
   4  -6   1      536.09      545.65     18.05 o 
   5  -6   1      334.02      344.56     15.65 o 
   6  -6   1      101.37      111.12     12.47 o 
   7  -6   1       74.74       58.78     19.73 o 
   8  -6   1       68.91       79.57     24.88 o 
   9  -6   1       20.17       26.74     14.21 o 
  10  -6   1       17.80       41.54     21.45 o 
  -9  -5   1        1.51        6.65      5.44 o 
  -8  -5   1       76.70       96.56     20.01 o 
  -7  -5   1       46.17       52.46     13.47 o 
  -6  -5   1       79.18       86.01     16.98 o 
  -5  -5   1       13.09       12.54      7.27 o 
  -4  -5   1        7.52       25.36     12.35 o 
  -3  -5   1      226.14      223.97     32.36 o 
  -2  -5   1     2411.27     2542.43    102.95 o 
  -1  -5   1      139.64      148.30     24.95 o 
   0  -5   1     1493.80     1572.21     40.82 o 
   1  -5   1      758.44      788.04     23.70 o 
   2  -5   1      157.52      167.12      9.39 o 
   3  -5   1     1224.83     1274.39     27.08 o 
   4  -5   1     1126.70     1244.12     26.15 o 
   5  -5   1      260.38      272.00     12.54 o 
   6  -5   1      542.74      534.17     27.26 o 
   7  -5   1       19.03       -6.95      9.45 o 
   8  -5   1       13.72       14.71     10.79 o 
   9  -5   1       21.60       29.64     16.69 o 
  10  -5   1       11.13       -0.46     11.07 o 
 -10  -4   1        5.68        8.60     13.54 o 
  -9  -4   1        5.57       15.40     12.16 o 
  -8  -4   1      151.01      128.18     16.49 o 
  -7  -4   1       84.31       81.92     12.90 o 
  -6  -4   1        0.08       -1.82      6.73 o 
  -5  -4   1       25.88       10.25      8.80 o 
  -4  -4   1      251.76      249.36     23.53 o 
  -3  -4   1     1597.21      391.69    833.97 o 
  -2  -4   1      281.59      348.73     34.84 o 
  -1  -4   1      350.39      355.06     33.87 o 
   0  -4   1       28.07       10.87      6.85 o 
   1  -4   1      127.59      125.44      8.62 o 
   2  -4   1        0.18        1.73      1.96 o 
   3  -4   1      770.35      776.90     20.65 o 
   4  -4   1     1186.44     1213.07     19.55 o 
   5  -4   1       74.23      100.75      8.46 o 
   6  -4   1       32.51       25.42      5.16 o 
   7  -4   1      162.50      175.01     15.37 o 
   8  -4   1       22.02       13.40      9.73 o 
   9  -4   1      123.47      176.82     39.05 o 
  10  -4   1       12.35       11.31     13.68 o 
 -10  -3   1       43.91       68.68     28.74 o 
  -9  -3   1       22.00       13.69     12.88 o 
  -8  -3   1        7.51        1.55      5.34 o 
  -7  -3   1       40.84       37.71     11.20 o 
  -6  -3   1        1.96        5.03      4.69 o 
  -5  -3   1       10.09        4.14      6.89 o 
  -4  -3   1      402.29      465.72     29.00 o 
  -3  -3   1     1157.36     1196.37     44.42 o 
  -2  -3   1     4135.23     4184.76     78.75 o 
  -1  -3   1     2821.42     2782.62     83.14 o 
   0  -3   1     2318.49     2105.47     68.12 o 
   1  -3   1     1493.73     1411.40     24.50 o 
   2  -3   1      346.89      339.93     10.43 o 
   3  -3   1     2265.85     2428.49     24.25 o 
   4  -3   1     2669.86     2629.24     39.22 o 
   5  -3   1       93.62       75.16      7.67 o 
   6  -3   1      206.47      216.42     15.69 o 
   7  -3   1        4.88        1.95      6.58 o 
   8  -3   1       15.41        5.71     10.23 o 
   9  -3   1       84.84      124.74     33.12 o 
  10  -3   1       92.16       87.31     29.65 o 
  11  -3   1        0.27       22.27     17.01 o 
 -10  -2   1        0.44      -20.00     17.68 o 
  -9  -2   1       62.74       69.16     26.57 o 
  -8  -2   1       14.10        9.20     13.20 o 
  -7  -2   1        0.62        1.71      3.39 o 
  -6  -2   1       17.43        3.53      5.08 o 
  -5  -2   1        6.17        6.13      3.57 o 
  -4  -2   1       30.67       36.36      7.90 o 
  -3  -2   1        0.01       -1.13      3.18 o 
  -2  -2   1     1220.51     1144.18     35.84 o 
  -1  -2   1      518.31      426.79     28.15 o 
   0  -2   1        0.71        4.55      4.55 o 
   1  -2   1    28248.84    29367.21    180.62 o 
   2  -2   1    16715.34    16641.23     55.97 o 
   3  -2   1     2056.59     2040.64     33.36 o 
   4  -2   1      739.00      798.09     21.19 o 
   5  -2   1      452.95      435.38     19.34 o 
   6  -2   1      283.30      265.59     18.46 o 
   7  -2   1      224.66      213.28     20.91 o 
   8  -2   1      205.41      186.05     20.64 o 
   9  -2   1      120.68      105.28     30.45 o 
  10  -2   1        1.37       20.07     15.84 o 
  11  -2   1        3.15      -28.16     19.18 o 
 -10  -1   1       85.70      136.69     39.24 o 
  -9  -1   1        1.35      -24.84     17.67 o 
  -8  -1   1       39.49       32.72     11.96 o 
  -7  -1   1       47.28       50.38      7.21 o 
  -6  -1   1       44.87       46.80      6.74 o 
  -5  -1   1        7.79        5.63      2.51 o 
  -4  -1   1      304.79      297.57     16.03 o 
  -3  -1   1     1184.26     1200.39     33.62 o 
  -2  -1   1      136.74      127.16     12.76 o 
  -1  -1   1      832.63      724.79     29.85 o 
   0  -1   1     1017.20      913.33     29.11 o 
   1  -1   1       12.17        6.26      1.35 o 
   2  -1   1     3819.94     3488.51     32.76 o 
   3  -1   1      429.07      371.53     17.12 o 
   4  -1   1        1.31        2.21      2.79 o 
   5  -1   1      553.72      617.42     31.44 o 
   6  -1   1      712.83      730.30     37.99 o 
   7  -1   1        0.98        3.73      4.33 o 
   8  -1   1      207.36      217.14     24.40 o 
   9  -1   1       30.58       39.29     20.25 o 
  10  -1   1      165.94      214.81     45.69 o 
  11  -1   1       21.73       15.48     14.50 o 
 -10   0   1        0.08       23.33     19.10 o 
  -9   0   1        1.32       19.10     22.10 o 
  -8   0   1      423.10      333.78     31.64 o 
  -7   0   1       12.21       12.17      4.35 o 
  -6   0   1      281.82      313.84     18.64 o 
  -5   0   1       91.00      120.60     10.84 o 
  -4   0   1      527.88      607.39     17.29 o 
  -3   0   1      498.98      524.62     16.41 o 
  -2   0   1     4226.60     3980.54     39.68 o 
  -1   0   1       31.23       25.03      3.71 o 
   1   0   1      259.44      222.94      8.78 o 
   2   0   1    19577.05    19628.28    161.93 o 
   3   0   1      940.50      957.67     19.13 o 
   4   0   1      595.97      587.22     18.75 o 
   5   0   1       50.22       50.89      7.89 o 
   6   0   1       35.03       37.66      5.32 o 
   7   0   1      423.11      429.58     33.28 o 
   8   0   1      123.30      154.86     29.62 o 
   9   0   1      228.45      240.62     44.69 o 
  10   0   1       11.68      -12.16     14.75 o 
  11   0   1        3.01       27.64     26.73 o 
 -10   1   1       11.09       20.26     17.06 o 
  -9   1   1       11.84        8.92     12.82 o 
  -8   1   1       11.19       17.53     15.27 o 
  -7   1   1      215.23      214.71     39.28 o 
  -6   1   1        8.79       10.56      4.03 o 
  -5   1   1      106.51      129.31     10.02 o 
  -4   1   1     1051.63     1069.04     24.81 o 
  -3   1   1      247.05      247.43     10.46 o 
  -2   1   1      860.07      817.06     41.32 o 
  -1   1   1      256.37      246.01     17.42 o 
   1   1   1       10.62        8.79      2.91 o 
   2   1   1      583.76      476.16     15.13 o 
   3   1   1        4.10        1.50      2.19 o 
   4   1   1      136.21      128.13      8.76 o 
   5   1   1       73.80       69.68      8.65 o 
   6   1   1      745.11      846.03     36.63 o 
   7   1   1      211.77      229.84     16.40 o 
   8   1   1      243.52      225.82     17.02 o 
   9   1   1       15.39       10.78      9.63 o 
  10   1   1       82.75       77.10     28.14 o 
  11   1   1       12.56       -4.29     13.87 o 
 -10   2   1       20.30       20.91     16.07 o 
  -9   2   1        1.98      -11.46     12.50 o 
  -8   2   1       89.54      101.38     15.12 o 
  -7   2   1       11.32        6.53      6.00 o 
  -6   2   1       17.30       16.64      4.84 o 
  -5   2   1       99.34      122.67     12.84 o 
  -4   2   1     2305.08     2375.81     61.56 o 
  -3   2   1     3445.60     3404.49     44.17 o 
  -2   2   1       27.25       26.17      8.31 o 
  -1   2   1     2746.51     2607.67     60.33 o 
   0   2   1      372.60      385.44     15.10 o 
   1   2   1      967.61      923.83     39.50 o 
   2   2   1    10196.49    10029.56    101.69 o 
   3   2   1      471.87      465.07     19.73 o 
   4   2   1      393.69      403.82     19.57 o 
   5   2   1       40.66       41.16      7.17 o 
   6   2   1      156.78      183.10     13.47 o 
   7   2   1       97.09      110.07     13.15 o 
   8   2   1       58.39       57.25     10.80 o 
   9   2   1      265.15      292.15     30.64 o 
  10   2   1        3.98      -26.43     18.44 o 
  11   2   1       22.67       21.51     17.32 o 
 -10   3   1       11.81       28.15     19.49 o 
  -9   3   1       22.50       -1.91     11.45 o 
  -8   3   1      317.46      298.94     48.51 o 
  -7   3   1       46.44       68.93     11.07 o 
  -6   3   1      388.48      374.32     20.42 o 
  -5   3   1       63.59       70.26      7.09 o 
  -4   3   1        0.07        0.47      1.27 o 
  -3   3   1      311.31      258.58     15.51 o 
  -2   3   1      525.13      549.49     22.64 o 
  -1   3   1       28.77       34.89      8.28 o 
   0   3   1     5484.88     5238.56     67.65 o 
   1   3   1    34644.37    37437.16    314.55 o 
   2   3   1     3239.36     3286.51     94.10 o 
   3   3   1      100.49       91.01     11.90 o 
   4   3   1      393.87      411.18     22.11 o 
   5   3   1     1066.72     1116.47     38.33 o 
   6   3   1      559.25      568.60     44.73 o 
   7   3   1      126.09       95.61     23.72 o 
   8   3   1       31.83       40.59     10.89 o 
   9   3   1       30.51       46.46     11.65 o 
  10   3   1        7.40       19.63     17.06 o 
 -10   4   1        1.05       17.71     15.54 o 
  -9   4   1      126.92      112.65     32.62 o 
  -8   4   1       24.47       32.71     18.82 o 
  -7   4   1      345.20      364.77     49.26 o 
  -6   4   1       44.97       75.05     21.15 o 
  -5   4   1      417.13      348.37     51.27 o 
  -4   4   1     1668.65     1893.84     45.27 o 
  -3   4   1     2356.33     2459.34     54.27 o 
  -2   4   1     3386.36     3360.81     82.83 o 
  -1   4   1       13.31       13.21      4.14 o 
   0   4   1      171.61      206.19     15.45 o 
   1   4   1     6926.22     6886.75    146.85 o 
   2   4   1      374.26      357.27     35.03 o 
   3   4   1       87.64       82.27     12.99 o 
   4   4   1      553.85      491.22     32.60 o 
   5   4   1      572.67      610.81     30.81 o 
   6   4   1      181.09      184.18     21.84 o 
   7   4   1       16.22       11.19      7.57 o 
   8   4   1        0.19       -1.70      5.19 o 
   9   4   1       10.33        7.24     19.08 o 
  10   4   1       46.32       35.08     22.06 o 
 -10   5   1        2.52       28.57     19.87 o 
  -9   5   1       20.28       -7.27     11.51 o 
  -8   5   1       69.45       81.32     25.49 o 
  -7   5   1       95.25      145.33     31.70 o 
  -6   5   1      378.33      299.31     41.75 o 
  -5   5   1        4.45        4.38      3.72 o 
  -4   5   1      386.88      405.49     21.26 o 
  -3   5   1       17.29       13.36      2.80 o 
  -2   5   1       55.81       47.47     14.85 o 
  -1   5   1      125.71      140.80     12.06 o 
   0   5   1     4590.57     4752.72     69.51 o 
   1   5   1     2401.13     2484.33     97.21 o 
   2   5   1      122.84      111.02     21.71 o 
   3   5   1      413.70      333.62     27.86 o 
   4   5   1       73.92       78.63     19.86 o 
   5   5   1       50.14       53.18     17.99 o 
   6   5   1        9.33        1.45      6.21 o 
   7   5   1       31.99       51.40     13.16 o 
   8   5   1        3.26       12.92      6.62 o 
   9   5   1       70.94      101.87     19.97 o 
  10   5   1       38.46       41.25     26.23 o 
  -9   6   1        0.63        9.26     12.77 o 
  -8   6   1        0.29        6.05     10.52 o 
  -7   6   1        5.11       17.71      9.89 o 
  -6   6   1        3.78        4.14      2.48 o 
  -5   6   1      333.43      337.80     26.89 o 
  -4   6   1      127.10      116.33     12.61 o 
  -3   6   1        0.53        2.67      3.31 o 
  -2   6   1      723.86      783.86     30.29 o 
  -1   6   1       17.33       20.40      6.17 o 
   0   6   1      679.51      719.62     29.98 o 
   1   6   1     1639.98     1676.02     86.93 o 
   2   6   1      424.15      415.96     45.24 o 
   3   6   1     1161.41     1145.00     76.83 o 
   4   6   1        0.09        1.80      9.93 o 
   5   6   1        1.64        1.79      5.66 o 
   6   6   1        1.84        2.43      8.49 o 
   7   6   1       36.78       27.40     15.49 o 
   8   6   1      106.33       93.79     26.12 o 
   9   6   1       48.69       39.29     13.98 o 
  10   6   1      112.36       66.39     28.03 o 
  -9   7   1       19.23       27.31     17.15 o 
  -8   7   1        4.40       -6.00     10.79 o 
  -7   7   1      170.15      106.88     27.23 o 
  -6   7   1        3.97        2.86      2.69 o 
  -5   7   1      112.43      108.55     14.76 o 
  -4   7   1       81.58       87.00      7.49 o 
  -3   7   1        3.99        3.57      2.81 o 
  -2   7   1        0.04       -1.13      4.47 o 
  -1   7   1       45.31       49.35      8.78 o 
   0   7   1       24.36       24.10      6.61 o 
   1   7   1      148.56      158.95     29.77 o 
   2   7   1     1325.67     1332.57     85.91 o 
   3   7   1       99.58       92.28     17.22 o 
   4   7   1     1113.72     1165.69     61.11 o 
   5   7   1        0.29       20.65     14.46 o 
   6   7   1      167.25      164.53     34.48 o 
   7   7   1      213.11      207.28     39.54 o 
   8   7   1       18.46       20.84     11.40 o 
   9   7   1       12.40       41.95     19.38 o 
  -9   8   1       76.45       44.70     20.40 o 
  -8   8   1       16.08        0.55      9.02 o 
  -7   8   1       17.19        1.39      8.90 o 
  -6   8   1       16.88       12.34      5.94 o 
  -5   8   1       17.99        8.09     14.57 o 
  -4   8   1      991.85      987.39     28.50 o 
  -3   8   1       60.89       63.22      8.38 o 
  -2   8   1      549.94      525.41     25.45 o 
  -1   8   1      137.45      149.12     13.73 o 
   0   8   1        5.35       -2.86      5.28 o 
   1   8   1      512.78      505.00     39.65 o 
   2   8   1       32.72       23.56      7.23 o 
   3   8   1      625.04      636.89     65.60 o 
   4   8   1        3.96        8.86     11.48 o 
   5   8   1       38.85       25.84     13.20 o 
   6   8   1      131.50      170.61     37.86 o 
   7   8   1      103.46      164.32     37.47 o 
   8   8   1       92.29       96.25     29.20 o 
   9   8   1       15.59       32.53     18.72 o 
  -8   9   1        4.01       24.76     16.20 o 
  -7   9   1       17.25       12.26     14.09 o 
  -6   9   1        0.15        0.70      7.42 o 
  -5   9   1      390.03      403.77     32.05 o 
  -4   9   1      450.85      513.09     22.91 o 
  -3   9   1      104.75       96.45     11.54 o 
  -2   9   1       65.01       64.29     11.75 o 
  -1   9   1       80.83       87.80     13.08 o 
   0   9   1       14.12       26.26      9.83 o 
   1   9   1       86.84       65.98     21.97 o 
   2   9   1      172.98      151.64     33.98 o 
   3   9   1       51.60       16.27      9.37 o 
   4   9   1       99.41      113.95     31.46 o 
   5   9   1       17.24       16.64     10.76 o 
   6   9   1      144.55      259.51     47.53 o 
   7   9   1        2.35       16.82     15.16 o 
   8   9   1        0.14        6.13     18.33 o 
   9   9   1       14.65       -8.62     12.31 o 
  -8  10   1        7.07       15.63     13.93 o 
  -7  10   1       31.25       59.07     24.28 o 
  -6  10   1       86.04      136.55     31.78 o 
  -5  10   1       30.94       46.96     17.05 o 
  -4  10   1      135.62      126.46     12.61 o 
  -3  10   1      206.94      230.14     18.07 o 
  -2  10   1       15.67       26.17      9.35 o 
  -1  10   1       11.66        0.95     20.51 o 
   0  10   1      313.23      340.94     50.31 o 
   1  10   1        2.76        2.75     11.25 o 
   2  10   1       75.16      114.76     31.55 o 
   3  10   1       73.78       53.33     22.68 o 
   4  10   1       42.61       35.54     19.58 o 
   5  10   1       44.29      130.04     37.69 o 
   6  10   1       44.74       74.26     28.35 o 
   7  10   1        2.64        6.51     11.88 o 
   8  10   1        4.16       33.69     20.46 o 
  -7  11   1        8.14       -8.15     11.34 o 
  -6  11   1        0.24        4.46     18.26 o 
  -5  11   1      115.30      119.63     20.18 o 
  -4  11   1        1.37       -2.10      3.95 o 
  -3  11   1        1.23       11.43     12.28 o 
  -2  11   1       82.33       92.92     18.02 o 
  -1  11   1      135.31      129.95     34.27 o 
   0  11   1      377.02      348.13     54.42 o 
   1  11   1      197.69      176.83     39.45 o 
   2  11   1        6.57       28.42     17.85 o 
   3  11   1      132.87      184.87     41.66 o 
   4  11   1        0.31       12.72     15.52 o 
   5  11   1      104.81      149.99     40.66 o 
   6  11   1       14.50       34.69     27.09 o 
   7  11   1       15.80       26.65     20.65 o 
  -6  12   1       36.55       16.80     14.33 o 
  -5  12   1       38.03       50.91     15.42 o 
  -4  12   1       47.13       23.70      9.66 o 
  -3  12   1        7.39        3.69      4.48 o 
  -2  12   1        0.03       14.72      8.09 o 
  -1  12   1       26.55       28.95     17.71 o 
   0  12   1      119.36      168.57     41.57 o 
   1  12   1       37.04       13.43     19.30 o 
   2  12   1        2.30       -6.98     13.61 o 
   3  12   1       76.79      123.59     38.06 o 
   4  12   1       40.26       36.46     18.98 o 
   5  12   1        0.03       13.74     13.38 o 
   6  12   1       27.69       80.38     31.09 o 
  -5  13   1        1.25      -27.11     18.08 o 
  -4  13   1        2.07        9.54     21.54 o 
  -3  13   1       78.44       87.53     19.53 o 
  -2  13   1      475.18      462.39     66.56 o 
  -1  13   1      707.50      680.74     80.24 o 
   0  13   1       58.77       64.75     26.93 o 
   1  13   1       31.89       54.81     25.68 o 
   2  13   1       20.44        4.11     12.20 o 
   3  13   1       66.61       16.05     17.34 o 
   4  13   1        4.79      -23.77     19.96 o 
   5  13   1       20.59       34.50     27.85 o 
  -4  14   1       55.25       15.67     14.40 o 
  -3  14   1        7.73       -6.84      9.01 o 
  -2  14   1        0.23       -7.29     17.15 o 
  -1  14   1      111.49      116.40     37.32 o 
   0  14   1       12.64      -11.41     16.46 o 
   1  14   1        0.02      -27.51     19.70 o 
   2  14   1        9.48       35.93     22.40 o 
   3  14   1       44.90       86.03     31.76 o 
  -2  15   1       63.61       66.23     28.86 o 
  -1  15   1      155.24      144.66     39.63 o 
   0  15   1        1.53      -21.98     19.43 o 
  -1 -14   2       29.52       19.59     17.55 o 
   0 -14   2        3.58       22.02     18.12 o 
   1 -14   2       18.52       13.25     15.85 o 
   2 -14   2       12.31        6.97      7.67 o 
   3 -14   2        0.25        2.56     11.68 o 
  -3 -13   2        0.04       -4.64     14.63 o 
  -2 -13   2        0.14       13.59     15.54 o 
  -1 -13   2       87.45      122.39     36.91 o 
   0 -13   2       38.83       26.03     17.84 o 
   1 -13   2       13.02       20.46     16.37 o 
   2 -13   2       33.90       64.13     16.72 o 
   3 -13   2      166.33      174.89     24.74 o 
   4 -13   2      663.04      692.83     52.00 o 
   5 -13   2      135.51      173.11     36.75 o 
  -5 -12   2       15.54       34.34     20.23 o 
  -4 -12   2      161.26      131.35     37.00 o 
  -3 -12   2       72.28       64.71     25.98 o 
  -2 -12   2        3.73       31.76     20.80 o 
  -1 -12   2       60.38       55.44     24.36 o 
   0 -12   2      277.67      337.28     55.53 o 
   1 -12   2       71.21       62.99     25.74 o 
   2 -12   2       11.59       10.42      9.07 o 
   3 -12   2      260.74      272.51     28.89 o 
   4 -12   2      433.47      460.94     30.37 o 
   5 -12   2        0.03        0.09     14.93 o 
   6 -12   2       23.47       35.18     17.88 o 
  -6 -11   2        0.44      -28.76     20.77 o 
  -5 -11   2       27.01       32.66     19.46 o 
  -4 -11   2       14.68       -1.93      9.11 o 
  -3 -11   2        4.86       39.26     21.92 o 
  -2 -11   2        8.00       22.88     16.48 o 
  -1 -11   2       36.07       15.13     14.13 o 
   0 -11   2       40.72       55.29     20.40 o 
   1 -11   2       23.64       36.31     18.34 o 
   2 -11   2        3.07        3.30      7.08 o 
   3 -11   2       26.53       21.70      7.24 o 
   4 -11   2      143.48      152.06     16.60 o 
   5 -11   2       98.59      104.27     19.08 o 
   6 -11   2       41.50       28.42     15.98 o 
   7 -11   2       11.80       18.61     16.59 o 
  -7 -10   2        3.62       20.39     13.42 o 
  -6 -10   2        9.81       -4.56     12.18 o 
  -5 -10   2       19.44       25.02     20.26 o 
  -4 -10   2        1.75       29.86     18.27 o 
  -3 -10   2        2.70        9.42     15.12 o 
  -1 -10   2        7.74      -13.85     13.70 o 
   0 -10   2       19.89       15.26     13.19 o 
   1 -10   2        1.21       -5.23      8.97 o 
   2 -10   2        8.11       -1.17      8.33 o 
   3 -10   2       82.80       70.24     11.33 o 
   4 -10   2       12.10        3.84      4.35 o 
   5 -10   2       22.69       34.80      8.27 o 
   6 -10   2       47.80       30.96     13.42 o 
   7 -10   2        2.01        0.54      8.10 o 
   8 -10   2        7.97       -3.08      9.21 o 
  -8  -9   2      237.95      305.45     54.69 o 
  -7  -9   2      142.13      172.61     40.62 o 
  -6  -9   2        2.95       20.36     18.64 o 
  -5  -9   2       62.12       31.66     16.42 o 
  -4  -9   2       32.12       44.01     20.38 o 
  -3  -9   2       61.47       36.25     17.59 o 
  -2  -9   2        1.66      -14.64     13.12 o 
  -1  -9   2       76.86       57.87     21.32 o 
   0  -9   2      240.58      226.09     38.56 o 
   1  -9   2       51.28       67.58     21.99 o 
   2  -9   2        1.03       10.67      6.35 o 
   3  -9   2      217.02      207.80     22.12 o 
   4  -9   2      624.92      644.41     39.28 o 
   5  -9   2      798.17      846.59     48.33 o 
   6  -9   2       47.37       44.45      7.99 o 
   7  -9   2      173.42      176.19     34.65 o 
   8  -9   2       17.46       28.61     16.92 o 
   9  -9   2       32.41       28.29     20.75 o 
  -8  -8   2      127.69       78.30     26.77 o 
  -7  -8   2       61.30       66.78     24.50 o 
  -6  -8   2       27.56       37.26     21.87 o 
  -5  -8   2      183.66      129.13     32.55 o 
  -4  -8   2       29.09       30.60     16.15 o 
  -3  -8   2       82.82       77.91     24.18 o 
  -2  -8   2       90.00      116.17     28.30 o 
  -1  -8   2       36.02       30.49      8.79 o 
   0  -8   2      424.94      433.45     28.20 o 
   1  -8   2        0.25        4.16      4.40 o 
   2  -8   2      391.51      367.67     21.01 o 
   3  -8   2      319.87      359.10     17.73 o 
   4  -8   2        1.70        5.43      3.65 o 
   5  -8   2        7.60        5.28      3.68 o 
   6  -8   2       76.94       85.35     10.12 o 
   7  -8   2        3.38        7.30      9.32 o 
   8  -8   2       11.15       11.43     13.50 o 
   9  -8   2       51.62       82.09     26.35 o 
  -9  -7   2        1.66        5.74      9.11 o 
  -8  -7   2       62.92       40.09     19.10 o 
  -7  -7   2       61.22       75.79     24.86 o 
  -6  -7   2      198.44      238.89     43.10 o 
  -5  -7   2       12.87       23.96     14.07 o 
  -4  -7   2       12.74        5.41     10.52 o 
  -3  -7   2       61.24       43.66     17.80 o 
  -2  -7   2      147.80      130.23     20.50 o 
  -1  -7   2      384.13      411.87     30.28 o 
   0  -7   2      364.28      394.55     32.66 o 
   1  -7   2        2.37        0.04      5.07 o 
   2  -7   2        3.23        4.50      3.25 o 
   3  -7   2       62.64       61.20      6.98 o 
   4  -7   2       30.17       28.78      5.21 o 
   5  -7   2      416.61      414.00     18.79 o 
   6  -7   2       81.39       88.46      9.37 o 
   7  -7   2      720.87      701.95     35.05 o 
   8  -7   2       68.04       84.32     25.95 o 
   9  -7   2        0.02       -5.18     10.14 o 
  10  -7   2       44.82       73.84     26.80 o 
  -9  -6   2       34.24       10.62      9.18 o 
  -8  -6   2       38.88       36.60     13.78 o 
  -7  -6   2      303.50      381.10     51.16 o 
  -6  -6   2      145.65       82.52     23.24 o 
  -5  -6   2      173.82      126.97     28.18 o 
  -4  -6   2        6.59       -0.62      5.79 o 
  -3  -6   2        6.57        2.53      4.82 o 
  -2  -6   2        0.89       18.60     11.95 o 
  -1  -6   2     1353.22     1288.78     78.13 o 
   0  -6   2        8.96        6.78      4.22 o 
   1  -6   2       46.74       44.41      6.45 o 
   2  -6   2       57.46       63.70      6.63 o 
   3  -6   2      363.90      349.92     16.55 o 
   4  -6   2       11.95       15.57      4.35 o 
   5  -6   2      433.88      468.01     17.01 o 
   6  -6   2      201.77      190.09     18.43 o 
   7  -6   2       13.80       28.14      7.78 o 
   8  -6   2        1.98       -6.99     12.47 o 
   9  -6   2        4.40      -10.58     11.79 o 
  10  -6   2       24.07       27.98     18.09 o 
  -9  -5   2       29.42       21.57     11.70 o 
  -8  -5   2       34.55       22.54     10.19 o 
  -7  -5   2        8.00       14.75     14.10 o 
  -6  -5   2        7.92       13.22     32.89 o 
  -5  -5   2      206.97      174.95     22.79 o 
  -4  -5   2      416.96      407.68     33.42 o 
  -3  -5   2      207.82      209.94     31.46 o 
  -2  -5   2       67.92       48.60     14.76 o 
  -1  -5   2      775.50      841.41     58.28 o 
   0  -5   2     3779.98     3999.71     76.85 o 
   1  -5   2       57.23       63.18      6.95 o 
   2  -5   2      125.21      133.09      8.57 o 
   3  -5   2       34.57       24.39      7.26 o 
   4  -5   2       54.11       58.55      6.22 o 
   5  -5   2      364.18      386.36     13.99 o 
   6  -5   2      302.26      288.64     15.24 o 
   7  -5   2      191.91      191.99     13.78 o 
   8  -5   2       37.33       36.23     16.50 o 
   9  -5   2        1.21      -17.87     15.01 o 
  10  -5   2       47.81       18.62     22.95 o 
  -9  -4   2       33.74       52.06     13.56 o 
  -8  -4   2       16.53       10.29      6.83 o 
  -7  -4   2       16.58       21.78      7.88 o 
  -6  -4   2       81.95       67.02     13.94 o 
  -5  -4   2        1.53       -0.55      7.89 o 
  -4  -4   2       46.79       30.45     12.85 o 
  -3  -4   2       65.13      104.63     15.49 o 
  -2  -4   2      218.92      225.85     29.17 o 
  -1  -4   2      390.01      389.19     36.32 o 
   0  -4   2      666.82      643.94     27.68 o 
   1  -4   2      388.13      364.29     16.72 o 
   2  -4   2       14.63       17.12      3.16 o 
   3  -4   2      834.44      798.04     18.98 o 
   4  -4   2     2470.78     2455.98     30.92 o 
   5  -4   2      975.76     1016.44     24.09 o 
   6  -4   2      465.81      491.33     19.69 o 
   7  -4   2       26.95       17.14      8.99 o 
   8  -4   2        1.02       -6.34      5.39 o 
   9  -4   2       40.43       55.21     21.66 o 
  10  -4   2       25.79        6.67     10.93 o 
  11  -4   2        4.30      -26.09     17.96 o 
 -10  -3   2       99.22      123.44     39.41 o 
  -9  -3   2        0.17       33.01     20.59 o 
  -8  -3   2      153.43      167.52     22.26 o 
  -7  -3   2       13.19        5.40      7.93 o 
  -6  -3   2       14.91       10.51      5.85 o 
  -5  -3   2      101.61      108.32     15.57 o 
  -4  -3   2       64.21       21.61     31.26 o 
  -3  -3   2      141.41      164.76     17.22 o 
  -2  -3   2      172.53      158.02     16.11 o 
  -1  -3   2       81.98       63.10     13.87 o 
   0  -3   2     2387.36     2279.65     45.83 o 
   1  -3   2       52.62       60.99      4.84 o 
   2  -3   2     1257.82     1311.41     23.95 o 
   3  -3   2      672.08      720.20     14.61 o 
   4  -3   2     2032.56     2125.47     29.11 o 
   5  -3   2      123.53      140.27     11.18 o 
   6  -3   2        0.10        2.09      3.14 o 
   7  -3   2        7.37        8.80      5.54 o 
   8  -3   2       46.19       40.01     22.57 o 
   9  -3   2       62.50       71.50     25.62 o 
  10  -3   2      209.79      227.18     45.64 o 
  11  -3   2      108.98      169.50     42.11 o 
 -10  -2   2        1.20       -4.45     14.00 o 
  -9  -2   2        5.58       -3.20     14.73 o 
  -8  -2   2       49.06       52.77     13.20 o 
  -7  -2   2      248.47      225.06     16.59 o 
  -6  -2   2       18.35        3.96      4.43 o 
  -5  -2   2       20.38       22.42      5.67 o 
  -4  -2   2       29.52       25.21      7.01 o 
  -3  -2   2       47.92       45.36      8.45 o 
  -2  -2   2      226.40      228.79     17.16 o 
  -1  -2   2     1844.96     1728.42     60.69 o 
   0  -2   2      281.57      262.96     22.29 o 
   1  -2   2      971.96      950.02     15.28 o 
   2  -2   2     1269.75     1261.62     16.93 o 
   3  -2   2     1349.81     1269.06     21.38 o 
   4  -2   2     1258.10     1249.04     37.05 o 
   5  -2   2        0.03        1.82      2.96 o 
   6  -2   2        0.53        2.51      3.78 o 
   7  -2   2       41.65       56.21     10.83 o 
   8  -2   2      271.53      241.48     23.70 o 
   9  -2   2        0.03       -6.16     10.33 o 
  10  -2   2        7.57        8.84     15.25 o 
  11  -2   2        2.77       43.16     22.45 o 
 -10  -1   2       72.80      121.89     37.23 o 
  -9  -1   2       20.50       38.85     20.45 o 
  -8  -1   2        0.56        2.45     21.47 o 
  -7  -1   2        1.18       -4.00      4.87 o 
  -6  -1   2       78.75       77.05      8.70 o 
  -5  -1   2       87.69       84.25      9.91 o 
  -4  -1   2       31.30       20.28      4.93 o 
  -3  -1   2     1330.22     1269.33     32.62 o 
  -2  -1   2      393.35      417.81     20.07 o 
  -1  -1   2       88.92       82.84     11.71 o 
   0  -1   2       45.05       39.35      5.12 o 
   1  -1   2        0.38        3.71      1.36 o 
   2  -1   2     2857.85     2688.03     28.03 o 
   3  -1   2     2114.23     2183.25     32.81 o 
   4  -1   2       68.07       57.90      4.58 o 
   5  -1   2       62.59       61.88      8.29 o 
   6  -1   2      150.14      158.32     14.40 o 
   7  -1   2      165.59      181.78     20.80 o 
   8  -1   2       27.01       12.85      7.06 o 
   9  -1   2       39.81       29.87      8.69 o 
  10  -1   2       10.34       13.22     13.44 o 
  11  -1   2       32.35        7.79     13.79 o 
 -10   0   2       17.81       29.41     19.98 o 
  -9   0   2       21.91       61.81     25.66 o 
  -8   0   2      124.02      136.49     34.13 o 
  -7   0   2       77.96       64.56     13.73 o 
  -6   0   2        0.76        0.05      3.23 o 
  -5   0   2        1.32        3.12      4.14 o 
  -4   0   2        2.14        0.34      3.11 o 
  -3   0   2      382.63      429.81     22.60 o 
  -2   0   2     1545.33     1486.74     78.58 o 
  -1   0   2     4858.70     4650.80     84.71 o 
   0   0   2     4798.89     4616.66     73.29 o 
   1   0   2     1681.32     1548.04     40.86 o 
   2   0   2      241.35      236.92     12.89 o 
   3   0   2       11.85        6.59      3.67 o 
   4   0   2       78.50       91.07      8.95 o 
   5   0   2        0.20        1.14      2.30 o 
   6   0   2      157.51      168.55     11.42 o 
   7   0   2      103.47       94.69      7.56 o 
   8   0   2      176.73      168.08     22.70 o 
   9   0   2       89.26       67.53     24.52 o 
  10   0   2        0.35       -5.12     17.09 o 
  11   0   2      113.66      113.66     37.17 o 
 -10   1   2       46.99       51.77     24.65 o 
  -9   1   2       51.13       41.43     22.19 o 
  -8   1   2        3.93       10.49      5.99 o 
  -7   1   2       58.37       45.61      7.02 o 
  -6   1   2        0.43        5.64      3.87 o 
  -5   1   2       18.04       23.51      5.04 o 
  -4   1   2       56.51       53.30      8.27 o 
  -3   1   2     1225.49     1186.70     33.69 o 
  -2   1   2     1372.47     1317.23     55.68 o 
  -1   1   2     1531.55     1393.28     24.11 o 
   0   1   2     2331.85     2145.58     28.89 o 
   1   1   2       24.03       20.30      6.30 o 
   2   1   2     1828.59     1667.62     56.06 o 
   3   1   2      354.17      336.04     15.83 o 
   4   1   2      112.80      124.46      9.34 o 
   5   1   2      217.79      229.08     15.50 o 
   6   1   2        0.60       -2.76      4.72 o 
   7   1   2       32.22       27.28      6.25 o 
   8   1   2        6.00       -1.32      6.97 o 
   9   1   2       21.10       18.43      7.99 o 
  10   1   2        4.95       20.26     15.40 o 
  11   1   2        0.90        2.98     11.30 o 
 -10   2   2       48.74       53.56     27.14 o 
  -9   2   2        2.04       -5.79     10.98 o 
  -8   2   2       83.60       82.34     26.36 o 
  -7   2   2        3.02        1.75      4.24 o 
  -6   2   2       62.03       65.75      6.98 o 
  -5   2   2       80.56       66.36     15.16 o 
  -4   2   2      131.75      112.80      8.05 o 
  -3   2   2      490.22      479.91     39.13 o 
  -2   2   2     3056.74     2884.17     83.16 o 
  -1   2   2      622.92      594.56     11.58 o 
   0   2   2     1900.64     1794.40     25.53 o 
   1   2   2     2362.44     2357.55     38.72 o 
   2   2   2      534.43      551.97     24.76 o 
   3   2   2     1852.98     1721.64     81.96 o 
   4   2   2      101.19       90.31     22.17 o 
   5   2   2        3.83        5.14      4.45 o 
   6   2   2       73.72       68.90     10.13 o 
   7   2   2        2.52        2.42      3.99 o 
   8   2   2       10.05       18.16      7.07 o 
   9   2   2       31.71       24.54      7.20 o 
  10   2   2       13.39      -14.77     15.59 o 
  11   2   2       27.41       27.61     20.34 o 
 -10   3   2       43.35       98.59     32.93 o 
  -9   3   2        8.33        3.69     10.05 o 
  -8   3   2        0.03        3.84     10.45 o 
  -7   3   2        4.83        0.26      5.60 o 
  -6   3   2      116.07      120.82     16.97 o 
  -5   3   2      322.60      309.20     11.67 o 
  -4   3   2       33.87       54.04     16.50 o 
  -3   3   2     1013.98     1026.31     58.14 o 
  -2   3   2      562.86      552.53     37.47 o 
  -1   3   2      230.51      208.45     11.00 o 
   0   3   2      158.65      191.77     10.59 o 
   1   3   2     6940.76     6819.89    132.50 o 
   2   3   2      154.17      161.89     21.43 o 
   3   3   2      559.50      587.50     29.83 o 
   4   3   2     1271.36     1271.68     38.74 o 
   5   3   2      177.33      194.53     22.30 o 
   6   3   2       96.83      102.57     15.57 o 
   7   3   2        7.93        3.28      5.05 o 
   8   3   2       25.29       16.03     32.15 o 
   9   3   2        7.21       11.73      8.63 o 
  10   3   2       20.23        4.21      8.89 o 
  11   3   2        9.10       16.67     18.49 o 
 -10   4   2        3.47       -1.57     11.44 o 
  -9   4   2       12.41       32.67     25.29 o 
  -8   4   2        0.62        4.40     13.98 o 
  -7   4   2      158.39      203.76     37.65 o 
  -6   4   2       31.85       38.04     17.48 o 
  -5   4   2      106.91      103.67     10.34 o 
  -4   4   2      100.74      109.20     12.08 o 
  -3   4   2       65.93      101.50     16.67 o 
  -2   4   2      195.34      205.40     16.40 o 
  -1   4   2       72.36       74.87      7.25 o 
   0   4   2       20.93       17.29      4.38 o 
   1   4   2      457.83      451.83     30.24 o 
   2   4   2       40.31       38.39     13.41 o 
   3   4   2      496.06      464.02     29.52 o 
   4   4   2      403.78      234.28    166.49 o 
   5   4   2      702.39      647.41     61.18 o 
   6   4   2       75.00       76.90     11.99 o 
   7   4   2        0.50        0.08      9.16 o 
   8   4   2       38.24       24.97     16.38 o 
   9   4   2       51.83       73.98     15.64 o 
  10   4   2        0.09       15.33     15.04 o 
  -9   5   2        5.56      -17.53     15.71 o 
  -8   5   2       23.71       -8.12     12.01 o 
  -7   5   2       74.84       93.89     26.87 o 
  -6   5   2      383.93      339.89     21.01 o 
  -5   5   2      100.17      126.75     13.60 o 
  -4   5   2       22.38       32.87      7.69 o 
  -3   5   2      475.87      524.57     29.07 o 
  -2   5   2        6.57        5.35      3.17 o 
  -1   5   2        7.19        4.66      3.24 o 
   0   5   2       62.01       61.82      8.04 o 
   1   5   2       10.78        8.31      8.65 o 
   2   5   2       53.10       38.02     14.10 o 
   3   5   2     1295.76     1141.79    254.10 o 
   4   5   2       70.01      101.91     22.44 o 
   5   5   2      735.52      752.87     45.39 o 
   6   5   2       38.93        9.43     10.47 o 
   7   5   2      228.08      224.39     36.17 o 
   8   5   2       22.62       44.38     17.13 o 
   9   5   2        0.28       -5.39      8.23 o 
  10   5   2       52.65      130.40     36.91 o 
  -9   6   2        0.91       21.11     15.48 o 
  -8   6   2      287.12      324.42     52.02 o 
  -7   6   2       86.88       55.14     20.57 o 
  -6   6   2        6.33        1.85      4.79 o 
  -5   6   2       68.29       52.48      9.53 o 
  -4   6   2        7.63        7.24      5.12 o 
  -3   6   2        1.28        2.66      1.54 o 
  -2   6   2     1358.16     1468.23     41.63 o 
  -1   6   2     1731.50     1884.07     57.46 o 
   0   6   2       27.95       21.95      5.78 o 
   1   6   2     1155.11     1228.60     74.80 o 
   2   6   2     6885.20     7496.01    191.48 o 
   3   6   2      697.34      776.42     63.57 o 
   4   6   2      220.47      262.50     38.57 o 
   5   6   2        6.05        5.42      6.70 o 
   6   6   2      195.42      140.91     21.72 o 
   7   6   2      173.75      186.65     35.66 o 
   8   6   2       52.68       44.06     18.41 o 
   9   6   2        3.27        2.00      9.76 o 
  10   6   2       34.18       39.73     22.05 o 
  -9   7   2      112.03      135.89     38.20 o 
  -8   7   2      102.33       85.55     27.56 o 
  -7   7   2        3.28       23.95     16.86 o 
  -6   7   2       49.03       36.25      8.34 o 
  -5   7   2       27.31       37.33     12.70 o 
  -4   7   2       10.88        9.52      6.89 o 
  -3   7   2     1934.82     2118.74     29.97 o 
  -2   7   2      410.77      422.82     21.53 o 
  -1   7   2       73.46       61.53     11.71 o 
   0   7   2      317.99      353.09     22.56 o 
   1   7   2     1069.82     1166.26     78.93 o 
   2   7   2     1862.36     1733.00     98.85 o 
   3   7   2      667.74      695.99     36.99 o 
   4   7   2      411.68      401.04     29.23 o 
   5   7   2        5.00        4.17     10.96 o 
   6   7   2      326.00      376.08     51.24 o 
   7   7   2       74.56      111.80     29.44 o 
   8   7   2       63.76       70.83     22.56 o 
   9   7   2       59.28       53.31     21.82 o 
  -8   8   2        6.76       -0.50      7.22 o 
  -7   8   2       38.63       48.81     21.36 o 
  -6   8   2       66.61       64.97     11.54 o 
  -5   8   2        8.94        1.29      5.30 o 
  -4   8   2      112.38      107.97     16.62 o 
  -3   8   2      151.68      180.66     10.79 o 
  -2   8   2      195.09      205.11     18.08 o 
  -1   8   2       75.27       78.02     13.95 o 
   0   8   2       23.90       24.11      7.52 o 
   1   8   2      405.16      382.60     34.34 o 
   2   8   2     1081.77     1111.63     45.44 o 
   3   8   2       43.52       45.07     13.17 o 
   4   8   2      160.70      149.05     33.01 o 
   5   8   2      685.38      648.36     69.44 o 
   6   8   2      286.83      286.33     46.98 o 
   7   8   2        5.12       47.12     21.10 o 
   8   8   2        3.15       15.15     14.02 o 
   9   8   2       17.70       -1.54      9.26 o 
  -8   9   2        3.83        3.24     10.49 o 
  -7   9   2       11.81        2.37      9.08 o 
  -6   9   2       30.65       43.82     10.70 o 
  -5   9   2       95.53       98.04     19.90 o 
  -4   9   2       95.14      100.36      6.77 o 
  -3   9   2        2.44        5.55      9.22 o 
  -2   9   2       53.09       44.00      8.75 o 
  -1   9   2       11.71       11.73      7.75 o 
   0   9   2      109.50      112.72     20.14 o 
   1   9   2      435.20      409.45     53.86 o 
   2   9   2       71.31       64.10     24.89 o 
   3   9   2      738.93      739.74     74.64 o 
   4   9   2      547.28      500.94     63.09 o 
   5   9   2        4.61        7.15      9.10 o 
   6   9   2      231.15      225.59     45.75 o 
   7   9   2       58.48       80.68     27.99 o 
   8   9   2       26.55        2.15     10.63 o 
   9   9   2       30.58       46.28     23.48 o 
  -7  10   2      148.19      133.37     33.07 o 
  -6  10   2       26.98       16.46     12.04 o 
  -5  10   2       49.41       42.87     12.69 o 
  -4  10   2      104.33       96.93      9.89 o 
  -3  10   2      553.79      576.78     29.72 o 
  -2  10   2       14.72        9.71      5.12 o 
  -1  10   2       21.66       21.35      9.12 o 
   0  10   2      124.93      131.23     31.66 o 
   1  10   2       37.30        8.75     10.11 o 
   2  10   2      509.56      481.10     62.82 o 
   3  10   2       96.75       86.72     26.08 o 
   4  10   2        6.18       14.82     16.05 o 
   5  10   2      358.94      406.45     61.25 o 
   6  10   2       53.90       74.56     27.06 o 
   7  10   2        5.51       22.96     18.20 o 
   8  10   2       44.37       24.90     18.86 o 
  -7  11   2        2.17        6.43     15.51 o 
  -6  11   2       24.53       35.43     16.91 o 
  -5  11   2       31.95       40.17     12.43 o 
  -4  11   2       29.73       10.03     15.51 o 
  -3  11   2      264.51      262.01     20.21 o 
  -2  11   2       22.21       21.76     16.06 o 
  -1  11   2      518.38      512.35     33.45 o 
   0  11   2      391.77      426.06     60.34 o 
   1  11   2      257.57      268.87     48.13 o 
   2  11   2      838.16      891.61     89.24 o 
   3  11   2        0.08      -12.64     14.33 o 
   4  11   2        1.90      -10.87     13.58 o 
   5  11   2       52.03       54.61     26.67 o 
   6  11   2        0.02       -3.48     11.72 o 
   7  11   2       38.81       33.23     23.20 o 
   8  11   2       25.52       12.89     14.61 o 
  -6  12   2       19.44       -5.49     10.77 o 
  -5  12   2       12.98      -11.10      9.14 o 
  -4  12   2        7.81        5.47      7.42 o 
  -3  12   2        0.76        7.87      5.48 o 
  -2  12   2       14.18       37.34     13.39 o 
  -1  12   2       78.44       93.38     29.38 o 
   0  12   2      133.34       96.24     30.51 o 
   1  12   2      182.58      178.21     40.96 o 
   2  12   2       27.18       15.53     18.47 o 
   3  12   2        2.82       12.11     15.65 o 
   4  12   2        4.89        1.63     14.35 o 
   5  12   2       54.80       46.18     25.12 o 
   6  12   2       15.95       65.63     27.45 o 
   7  12   2       76.66      114.27     37.99 o 
  -5  13   2       12.14       13.18     13.36 o 
  -4  13   2       25.59       36.37     12.98 o 
  -3  13   2        9.64      -15.18     10.15 o 
  -2  13   2        1.61        2.37      7.25 o 
  -1  13   2      146.58      192.87     44.15 o 
   0  13   2      135.57      156.33     41.00 o 
   1  13   2      104.06       80.90     31.92 o 
   2  13   2       61.35       95.90     33.27 o 
   3  13   2      137.91      231.64     51.56 o 
   4  13   2       10.16        0.30      9.72 o 
   5  13   2      107.22      135.85     41.13 o 
  -4  14   2       38.11       18.38     16.53 o 
  -3  14   2        0.12       -2.54     15.28 o 
  -2  14   2        7.78       26.16     23.46 o 
  -1  14   2      128.58      114.91     36.12 o 
   0  14   2       33.77       34.46     21.07 o 
   1  14   2        2.97       22.38     29.89 o 
   2  14   2       22.43       49.74     26.22 o 
   3  14   2        1.93      -25.34     20.68 o 
  -2  15   2       23.99       46.02     23.66 o 
  -1  15   2       12.33       33.18     22.72 o 
   0  15   2        0.10       33.09     23.63 o 
   1  15   2       17.77       29.42     21.80 o 
   0 -14   3        1.53        4.11     12.01 o 
   1 -14   3       32.06       79.77     20.96 o 
   2 -14   3       83.32      126.32     23.46 o 
   3 -14   3       63.42       63.50     26.28 o 
  -3 -13   3       10.24       27.66     20.27 o 
  -2 -13   3       65.99       51.57     26.36 o 
  -1 -13   3        0.80      -41.67     27.78 o 
   0 -13   3       77.03      105.91     34.15 o 
   1 -13   3       23.59       17.48     15.28 o 
   2 -13   3        5.04       13.68      9.27 o 
   3 -13   3       86.32       92.91     27.26 o 
   4 -13   3      122.28      129.37     33.84 o 
   5 -13   3       96.58       99.08     29.06 o 
  -4 -12   3        7.21       17.11     16.29 o 
  -3 -12   3       44.02       90.84     33.29 o 
  -2 -12   3       52.06       80.73     32.09 o 
  -1 -12   3       15.10       -0.25     16.26 o 
   0 -12   3       18.33        8.87     13.97 o 
   1 -12   3        2.99        3.30     12.41 o 
   2 -12   3        6.15       -3.30      8.98 o 
   3 -12   3       20.71       15.93      9.15 o 
   4 -12   3       33.34       12.42     12.54 o 
   5 -12   3        1.88        3.37      6.69 o 
   6 -12   3        0.75        8.66     12.37 o 
  -6 -11   3        7.73        1.99     10.84 o 
  -5 -11   3        0.68       25.79     20.15 o 
  -4 -11   3        2.18       -2.93     12.74 o 
  -3 -11   3        6.74       -0.74     10.21 o 
  -2 -11   3       25.34       18.13     21.21 o 
  -1 -11   3       73.94      121.89     34.14 o 
   0 -11   3        2.64       -2.19     12.57 o 
   1 -11   3      143.68      155.73     35.79 o 
   2 -11   3        1.80       -0.16     10.85 o 
   3 -11   3        9.66       15.45      8.19 o 
   4 -11   3        0.10       -8.68     11.06 o 
   5 -11   3       27.99       28.80      7.94 o 
   6 -11   3       41.14       26.17     16.80 o 
   7 -11   3        7.04        0.06      6.97 o 
  -7 -10   3       47.25       35.05     21.80 o 
  -6 -10   3        0.29       20.37     17.31 o 
  -5 -10   3        1.47      -14.99     15.90 o 
  -4 -10   3      292.70      320.85     55.30 o 
  -3 -10   3       26.04       33.27     19.67 o 
  -2 -10   3       39.90        9.06     12.58 o 
  -1 -10   3       12.20       34.83     16.74 o 
   0 -10   3      365.89      370.86     52.91 o 
   1 -10   3       92.49       75.63     24.67 o 
   2 -10   3        1.30        0.88      6.60 o 
   3 -10   3      110.02      100.61     13.51 o 
   4 -10   3      282.55      288.75     22.33 o 
   5 -10   3      271.56      327.56     22.95 o 
   6 -10   3       94.21       84.83     15.25 o 
   7 -10   3        1.44      -21.36     14.24 o 
   8 -10   3       30.21       14.30     12.93 o 
  -7  -9   3       88.40       51.80     22.51 o 
  -6  -9   3        1.21        4.47     12.66 o 
  -5  -9   3        6.42        3.66     10.37 o 
  -4  -9   3      222.72      296.58     50.24 o 
  -3  -9   3      241.77      282.47     48.16 o 
  -2  -9   3       21.62       34.14     18.10 o 
  -1  -9   3        0.77        4.29     11.66 o 
   0  -9   3       46.37       44.81     17.75 o 
   1  -9   3      657.79      704.38     67.21 o 
   2  -9   3       80.96       79.67     15.77 o 
   3  -9   3        6.70       11.22      4.83 o 
   4  -9   3     1085.03     1091.62     37.35 o 
   5  -9   3      799.99      788.16     30.53 o 
   6  -9   3      460.89      465.26     25.91 o 
   7  -9   3       22.27       30.81     15.23 o 
   8  -9   3        2.17      -22.04     14.69 o 
   9  -9   3      423.32      485.20     62.48 o 
  -8  -8   3      271.27      314.20     52.32 o 
  -7  -8   3       88.84      102.55     32.29 o 
  -6  -8   3       47.56       46.83     21.20 o 
  -5  -8   3      274.65      297.52     49.50 o 
  -4  -8   3       60.30       75.00     25.63 o 
  -3  -8   3       49.85       53.19     20.64 o 
  -2  -8   3       44.47       15.19     12.90 o 
  -1  -8   3      145.70      153.44     20.78 o 
   0  -8   3      331.98      322.76     33.02 o 
   1  -8   3       60.24       75.02     11.88 o 
   2  -8   3       13.41        9.37      3.73 o 
   3  -8   3      323.37      318.98     23.50 o 
   4  -8   3       48.30       37.52      6.71 o 
   5  -8   3      317.41      346.25     18.93 o 
   6  -8   3      155.17      157.42     12.62 o 
   7  -8   3      399.04      368.29     49.09 o 
   8  -8   3       34.47       42.03     19.05 o 
   9  -8   3      145.96      198.27     39.51 o 
  -8  -7   3       21.75       -1.16     11.03 o 
  -7  -7   3      171.46      169.25     37.51 o 
  -6  -7   3        0.08       -1.01      9.55 o 
  -5  -7   3        9.55       13.92      9.31 o 
  -4  -7   3        6.59        1.08     10.38 o 
  -3  -7   3      444.29      407.35     51.45 o 
  -2  -7   3       18.78       29.92     15.83 o 
  -1  -7   3        2.25       -0.46      5.41 o 
   0  -7   3       10.91       27.42     10.01 o 
   1  -7   3      836.84      887.49     48.51 o 
   2  -7   3      466.62      510.29     22.64 o 
   3  -7   3        1.24        2.25      3.49 o 
   4  -7   3       36.09       23.56      6.86 o 
   5  -7   3       26.84       29.75      5.39 o 
   6  -7   3       23.00       18.21      5.80 o 
   7  -7   3       50.39       35.65      9.30 o 
   8  -7   3       58.98       73.15     22.29 o 
   9  -7   3       72.31       59.14     22.06 o 
  10  -7   3        3.63        4.61     13.35 o 
  -9  -6   3       46.95       35.51     17.52 o 
  -8  -6   3       34.23       36.95     33.35 o 
  -7  -6   3       74.12       63.27     21.76 o 
  -6  -6   3       72.40       44.42     17.99 o 
  -5  -6   3      112.22      114.62     27.55 o 
  -4  -6   3        7.23       25.85     15.10 o 
  -3  -6   3      646.15      634.19     44.14 o 
  -2  -6   3      297.38      280.49     38.94 o 
  -1  -6   3      288.83      269.68     37.25 o 
   0  -6   3       10.28       10.58      4.63 o 
   1  -6   3      160.10      137.52     15.01 o 
   2  -6   3        5.62        3.06      2.29 o 
   3  -6   3       48.97      207.91     15.72 o 
   4  -6   3       13.71       16.62      4.46 o 
   5  -6   3       36.78       32.73      4.89 o 
   6  -6   3     2527.89     2634.78     53.21 o 
   7  -6   3      396.97      367.39     29.99 o 
   8  -6   3       39.97       16.56      6.32 o 
   9  -6   3      290.90      313.19     48.75 o 
  10  -6   3        1.65       -6.29      9.50 o 
  -9  -5   3        1.69       14.26     17.45 o 
  -8  -5   3      128.32      131.67     22.71 o 
  -7  -5   3       97.43       83.60     26.02 o 
  -6  -5   3       43.04       34.88     15.75 o 
  -5  -5   3      123.72      125.27     20.05 o 
  -4  -5   3       72.66       76.16     15.18 o 
  -3  -5   3      131.01      134.06     19.48 o 
  -2  -5   3        2.95       -6.66      8.12 o 
  -1  -5   3       18.91       18.75     10.08 o 
   0  -5   3      103.58       86.87     11.62 o 
   1  -5   3        5.39        7.14      3.93 o 
   2  -5   3     1818.93     1815.37     32.27 o 
   3  -5   3      307.97      330.11     15.29 o 
   4  -5   3     1248.36     1292.86     27.73 o 
   5  -5   3       46.29       32.30      6.03 o 
   6  -5   3      763.98      768.99     21.04 o 
   7  -5   3       86.28       73.92      9.56 o 
   8  -5   3        0.13       -3.91      5.91 o 
   9  -5   3        3.20       26.11     15.86 o 
  10  -5   3        0.15       11.25     12.56 o 
  -9  -4   3        4.05        0.00     11.54 o 
  -8  -4   3       20.89        9.13      8.28 o 
  -7  -4   3      260.90      285.08     25.77 o 
  -6  -4   3       70.04       71.80     18.41 o 
  -5  -4   3      263.50      278.48     32.26 o 
  -4  -4   3      141.63      137.38     24.95 o 
  -3  -4   3        6.35       17.08     11.70 o 
  -2  -4   3      154.12      197.40     20.63 o 
  -1  -4   3     1141.28     1047.90     61.47 o 
   0  -4   3      385.79      388.60     22.04 o 
   1  -4   3     1045.71     1050.41     25.86 o 
   2  -4   3       68.03       75.90      6.19 o 
   3  -4   3      190.30      203.47     10.08 o 
   4  -4   3       13.78       13.74      2.73 o 
   5  -4   3      497.80      560.10     18.72 o 
   6  -4   3      213.64      204.28     16.56 o 
   7  -4   3      619.43      625.05     27.00 o 
   8  -4   3        6.14       -1.83      5.76 o 
   9  -4   3       26.77       37.66     17.66 o 
  10  -4   3        5.20       12.62     14.52 o 
  11  -4   3        0.25       -7.53     12.99 o 
  -9  -3   3        0.03       33.70     23.41 o 
  -8  -3   3       22.89       24.49     19.35 o 
  -7  -3   3       35.82       25.92      7.31 o 
  -6  -3   3        3.66        7.09      6.44 o 
  -5  -3   3       17.12       22.87     11.03 o 
  -4  -3   3        8.77        9.70      5.74 o 
  -3  -3   3      365.03       96.04    152.75 o 
  -2  -3   3      648.10      632.47     33.26 o 
  -1  -3   3      389.69      333.08     31.89 o 
   0  -3   3     1165.06     1120.27     55.09 o 
   1  -3   3        0.50        1.86      2.04 o 
   2  -3   3        9.70        7.15      1.95 o 
   3  -3   3       14.40       12.83      2.41 o 
   4  -3   3     2743.20     2830.26     36.35 o 
   5  -3   3      257.69      263.16     11.29 o 
   6  -3   3      368.32      418.34     25.35 o 
   7  -3   3        3.18        9.35      4.86 o 
   8  -3   3        0.01        4.20      5.67 o 
   9  -3   3       15.65       10.02     10.72 o 
  10  -3   3      118.67       77.60     27.13 o 
  11  -3   3       14.17       28.17     17.98 o 
  -9  -2   3      101.12      147.39     39.68 o 
  -8  -2   3        4.05       17.33     19.71 o 
  -7  -2   3        5.37       16.26     14.21 o 
  -6  -2   3       84.15       80.34     11.71 o 
  -5  -2   3        0.35        4.42      4.52 o 
  -4  -2   3      196.73      202.83     19.93 o 
  -3  -2   3       35.12       13.52      4.96 o 
  -2  -2   3      146.31      125.77     16.45 o 
  -1  -2   3      432.05      386.87     30.79 o 
   0  -2   3      980.61      918.49     44.90 o 
   1  -2   3       95.11       82.96      5.76 o 
   2  -2   3      163.26      145.34      6.71 o 
   3  -2   3       41.18       32.50      3.66 o 
   4  -2   3        0.39        0.50      1.72 o 
   5  -2   3       73.18       48.24     10.84 o 
   6  -2   3      187.40      153.39     13.60 o 
   7  -2   3       12.36       16.31      7.95 o 
   8  -2   3        6.82       10.12      7.65 o 
   9  -2   3      152.90      150.02     34.23 o 
  10  -2   3        5.65       10.52     12.16 o 
  11  -2   3       42.74       74.70     24.88 o 
 -10  -1   3       25.20       18.15     18.91 o 
  -9  -1   3        1.96        5.90     15.38 o 
  -8  -1   3      295.92      323.42     54.41 o 
  -7  -1   3       42.23       14.76     11.52 o 
  -6  -1   3        1.58        2.56      4.50 o 
  -5  -1   3      202.02      194.00     21.20 o 
  -4  -1   3      201.41      187.62     14.52 o 
  -3  -1   3       60.09       49.69      7.01 o 
  -2  -1   3      151.36      154.57     13.61 o 
  -1  -1   3     2015.28     1976.46     62.43 o 
   0  -1   3     4394.90     4186.11     58.39 o 
   1  -1   3      843.22      799.52     16.55 o 
   2  -1   3      214.10      185.27      7.68 o 
   3  -1   3      173.22      163.06      9.02 o 
   4  -1   3       66.04       71.52      7.00 o 
   5  -1   3       48.06       54.57      5.77 o 
   6  -1   3      220.11      184.05      9.73 o 
   7  -1   3        0.02       -0.76      5.10 o 
   8  -1   3       93.45       91.20     15.88 o 
   9  -1   3       25.65       25.57     21.09 o 
  10  -1   3       37.10       40.98     22.86 o 
  11  -1   3       26.47       10.83     15.05 o 
 -10   0   3        0.02      -21.89     19.38 o 
  -9   0   3        0.49        8.42     12.99 o 
  -8   0   3       74.44       45.15     21.41 o 
  -7   0   3        2.11        2.22      4.04 o 
  -6   0   3        6.14       23.45      8.49 o 
  -5   0   3       43.66       38.04      8.65 o 
  -4   0   3      579.56      588.54     31.59 o 
  -3   0   3      720.52      708.10     31.71 o 
  -2   0   3      231.87      211.26     15.84 o 
  -1   0   3        3.51        3.39      2.54 o 
   0   0   3       39.64      123.46      8.91 o 
   1   0   3     3087.63     2577.03     61.93 o 
   2   0   3       82.31       87.47      7.63 o 
   3   0   3      161.43      146.89     10.43 o 
   4   0   3      454.99      469.71     21.09 o 
   5   0   3      589.59      576.42     20.07 o 
   6   0   3      549.73      633.75     24.67 o 
   7   0   3      106.78      107.31      9.69 o 
   8   0   3       49.83       49.79     24.42 o 
   9   0   3      119.38      159.41     37.17 o 
  10   0   3        0.65       11.63     13.53 o 
  11   0   3       26.79       29.52     20.15 o 
 -10   1   3        0.47        3.86     12.83 o 
  -9   1   3        1.83        0.65      9.97 o 
  -8   1   3       11.33       11.07     13.29 o 
  -7   1   3        1.99        6.50      3.34 o 
  -6   1   3       55.16       56.94      8.54 o 
  -5   1   3      187.24      220.99     19.48 o 
  -4   1   3      121.72      132.00     14.07 o 
  -3   1   3      189.21      222.59     16.72 o 
  -2   1   3      614.24      591.17     23.17 o 
  -1   1   3     4816.31     4659.91     39.18 o 
   0   1   3      251.52      225.16      8.21 o 
   1   1   3      506.91      452.89     13.42 o 
   2   1   3     1432.73     1403.09     54.21 o 
   3   1   3     1064.42     1052.51     37.62 o 
   4   1   3      228.15      237.80     12.99 o 
   5   1   3      767.28      753.62     36.62 o 
   6   1   3      378.42      370.71     33.04 o 
   7   1   3        6.74        9.43      4.50 o 
   8   1   3        0.00        5.81      3.97 o 
   9   1   3      160.71      171.85     37.94 o 
  10   1   3        9.89       44.72     21.67 o 
  11   1   3       24.35       12.17     12.83 o 
 -10   2   3       56.24       54.20     24.94 o 
  -9   2   3        0.04       22.15     18.58 o 
  -8   2   3        1.44       10.60      9.79 o 
  -7   2   3        8.23        0.81      3.53 o 
  -6   2   3        2.77        3.37      3.65 o 
  -5   2   3      136.71      135.44     10.10 o 
  -4   2   3      769.80      820.12     32.68 o 
  -3   2   3      106.17      123.92      9.29 o 
  -2   2   3      382.63      355.75     14.41 o 
  -1   2   3      154.06      139.56      6.65 o 
   0   2   3     1085.83     1007.51     18.13 o 
   1   2   3     1274.19     1246.69     22.12 o 
   2   2   3      228.69      184.53     21.98 o 
   3   2   3      243.00      205.19     17.00 o 
   4   2   3      268.96      238.35     16.41 o 
   5   2   3      341.90      361.02     25.61 o 
   6   2   3       22.79       13.64      5.33 o 
   7   2   3      217.44      214.51     18.50 o 
   8   2   3      106.98      143.74     17.80 o 
   9   2   3        3.69       -6.24      5.04 o 
  10   2   3        0.26      -29.23     19.49 o 
  11   2   3        6.01      -16.89     16.05 o 
 -10   3   3      177.82      182.88     44.67 o 
  -9   3   3       44.00       25.42     16.97 o 
  -8   3   3        1.36        4.16     12.28 o 
  -7   3   3      219.66      169.50     11.27 o 
  -6   3   3        4.68        6.63      2.88 o 
  -5   3   3       24.52       16.75      2.89 o 
  -4   3   3     1177.25     1037.79     58.80 o 
  -3   3   3        1.41       11.77      9.94 o 
  -2   3   3      523.49      505.01     22.81 o 
  -1   3   3     1429.16     1379.33     21.92 o 
   0   3   3       55.77       86.08      6.36 o 
   1   3   3      880.17      889.40     19.90 o 
   2   3   3       45.55       36.16      9.35 o 
   3   3   3      384.37      334.10     23.77 o 
   4   3   3       34.81       40.90     13.31 o 
   5   3   3       38.00       33.59     10.44 o 
   6   3   3      539.35      581.26     36.93 o 
   7   3   3       55.93       52.22     10.42 o 
   8   3   3       24.08       14.35      6.90 o 
   9   3   3       75.97       76.02     23.06 o 
  10   3   3       23.62       43.62     22.24 o 
  11   3   3       20.79       50.36     25.66 o 
  -9   4   3       66.34       49.85     26.10 o 
  -8   4   3        9.35       32.80     19.74 o 
  -7   4   3       28.58       19.06     17.32 o 
  -6   4   3       55.37       70.77      7.88 o 
  -5   4   3      150.62      162.83     30.60 o 
  -4   4   3      111.03       92.25     21.56 o 
  -3   4   3     1380.20     1386.60     71.59 o 
  -2   4   3        8.10        4.07      1.71 o 
  -1   4   3       45.59       45.24     13.14 o 
   0   4   3      150.27      128.05      8.74 o 
   1   4   3       15.12       19.37      3.75 o 
   2   4   3      131.69      165.18     14.95 o 
   3   4   3      317.06      318.87     35.46 o 
   4   4   3      170.83      188.67     28.01 o 
   5   4   3      262.37      260.61     25.52 o 
   6   4   3       24.63       30.01      9.41 o 
   7   4   3       17.42       22.63     14.07 o 
   8   4   3        8.79        4.83      7.04 o 
   9   4   3        3.42        6.57      8.53 o 
  10   4   3       92.78      113.51     32.25 o 
  11   4   3        0.07       -4.69     11.54 o 
  -9   5   3        5.33      -35.86     23.91 o 
  -8   5   3       48.84       39.24     20.88 o 
  -7   5   3      130.86      109.29     29.69 o 
  -6   5   3       82.06       81.03      7.89 o 
  -5   5   3      130.43      116.05     14.67 o 
  -4   5   3        1.36        1.76      4.39 o 
  -3   5   3      206.21      224.10     19.83 o 
  -2   5   3       46.29       23.32      3.93 o 
  -1   5   3      397.12      392.14     18.08 o 
   0   5   3       76.13       89.20      9.48 o 
   1   5   3      491.10      562.77     24.37 o 
   2   5   3     1308.08     1334.41     62.12 o 
   3   5   3      139.76      154.31     26.91 o 
   4   5   3        5.25        1.34      6.92 o 
   5   5   3        4.70       -0.38     12.86 o 
   6   5   3       29.85       45.60     16.84 o 
   7   5   3      222.36      237.56     36.66 o 
   8   5   3        0.02      -20.56     13.71 o 
   9   5   3       14.78        9.98      7.91 o 
  10   5   3        0.39       30.81     19.53 o 
  -9   6   3        8.53       17.33     15.29 o 
  -8   6   3        4.09       -7.66     12.52 o 
  -7   6   3       29.88       40.88     19.42 o 
  -6   6   3      107.11       87.21     12.41 o 
  -5   6   3        0.02        1.22      6.20 o 
  -4   6   3       21.60       12.07      7.80 o 
  -3   6   3      279.56      278.21     30.94 o 
  -2   6   3      738.69      773.31     25.27 o 
  -1   6   3       24.75       28.65      5.83 o 
   0   6   3     2156.41     2369.44     51.43 o 
   1   6   3       65.50       66.97      9.47 o 
   2   6   3      889.52      947.86     35.58 o 
   3   6   3      147.77      159.72     29.19 o 
   4   6   3        3.57        8.51      9.38 o 
   5   6   3       48.10       26.24     13.88 o 
   6   6   3      864.18      978.70     78.87 o 
   7   6   3       13.78       18.89     11.32 o 
   8   6   3       29.48       24.25     16.03 o 
   9   6   3        0.71      -12.47      8.63 o 
  10   6   3       11.91       18.96     16.48 o 
  -9   7   3        6.17       17.46     16.48 o 
  -8   7   3      125.41      120.03     33.84 o 
  -7   7   3       77.65       72.23     23.63 o 
  -6   7   3      214.80      220.81     21.06 o 
  -5   7   3       52.55       45.27     10.94 o 
  -4   7   3       26.49       27.87      8.70 o 
  -3   7   3      228.60      254.58     12.37 o 
  -2   7   3      523.20      548.64     23.98 o 
  -1   7   3      235.23      236.01     16.93 o 
   0   7   3        0.00        7.14      4.99 o 
   1   7   3       56.78       56.58     12.96 o 
   2   7   3       82.69       64.92     27.83 o 
   3   7   3      806.86      762.64     31.54 o 
   4   7   3      269.40      239.73     22.86 o 
   5   7   3      162.67      181.08     36.43 o 
   6   7   3       16.55       11.28     15.27 o 
   7   7   3       42.47       25.86     15.26 o 
   8   7   3        7.12       -3.75      7.43 o 
   9   7   3       26.37       38.18     18.36 o 
  10   7   3      106.86      120.51     36.28 o 
  -8   8   3        5.76       18.62     12.51 o 
  -7   8   3       29.38       23.39     10.75 o 
  -6   8   3        3.05        1.35      9.66 o 
  -5   8   3       16.76       35.14     11.32 o 
  -4   8   3       21.48       15.03      7.36 o 
  -3   8   3       56.39       70.15      8.27 o 
  -2   8   3     1989.28     2173.06     52.24 o 
  -1   8   3       83.83       91.79     10.21 o 
   0   8   3       31.39       16.81      5.02 o 
   1   8   3       18.34       10.70      6.46 o 
   2   8   3        0.02        0.91      5.75 o 
   3   8   3       24.93        4.93      7.06 o 
   4   8   3       39.71       47.35     20.34 o 
   5   8   3        0.01       -7.75     13.77 o 
   6   8   3      122.31      126.71     31.95 o 
   7   8   3       20.65        9.29     12.14 o 
   8   8   3       40.21       35.42     17.13 o 
   9   8   3       67.83       80.69     25.32 o 
  -8   9   3        0.86      -28.25     18.83 o 
  -7   9   3       12.25       65.21     25.92 o 
  -6   9   3       74.43       28.99     18.52 o 
  -5   9   3       37.35       45.42     16.02 o 
  -4   9   3      238.91      264.89     27.86 o 
  -3   9   3       33.92       38.93      8.96 o 
  -2   9   3        4.20        4.34      4.69 o 
  -1   9   3        9.56        3.54      5.01 o 
   0   9   3      648.15      780.00     45.92 o 
   1   9   3      325.35      279.25     29.97 o 
   2   9   3       39.78       32.35     12.84 o 
   3   9   3     4818.63     4943.05    195.47 o 
   4   9   3        1.13       -2.44     11.11 o 
   5   9   3      548.00      663.28     74.91 o 
   6   9   3        0.30       14.05     13.63 o 
   7   9   3       93.33       72.15     26.97 o 
   8   9   3      118.28       80.14     28.64 o 
   9   9   3        0.66       -7.88     16.19 o 
  -7  10   3      120.16      158.29     35.79 o 
  -6  10   3      202.83      230.78     41.64 o 
  -5  10   3       42.23       54.88     13.86 o 
  -4  10   3       29.86       16.36     10.41 o 
  -3  10   3       56.44       54.13      9.32 o 
  -2  10   3      152.68      154.94     22.10 o 
  -1  10   3     1139.06     1096.15    114.37 o 
   0  10   3      228.98      212.07     53.33 o 
   1  10   3      578.92      549.19     43.83 o 
   2  10   3       24.95        6.99     12.55 o 
   3  10   3     1834.77     1798.92    123.73 o 
   4  10   3       70.61       52.03     22.94 o 
   5  10   3        8.96        8.82     15.47 o 
   6  10   3      161.93      190.27     45.81 o 
   7  10   3      103.32       89.21     30.47 o 
   8  10   3      361.66      423.66     67.04 o 
  -6  11   3        3.82        5.97     10.12 o 
  -5  11   3      151.09      138.61     22.25 o 
  -4  11   3       17.45       30.67     11.53 o 
  -3  11   3       21.40       35.70     13.21 o 
  -2  11   3       69.31       59.98     15.12 o 
  -1  11   3       27.17       22.44      7.60 o 
   0  11   3       62.82       20.34     29.19 o 
   1  11   3      112.92      128.87     34.00 o 
   2  11   3      680.13      701.36     79.89 o 
   3  11   3        2.44       66.13     27.26 o 
   4  11   3      185.50      164.39     41.72 o 
   5  11   3       95.48      125.16     34.34 o 
   6  11   3      113.46      118.91     37.01 o 
   7  11   3       12.10       -7.77     12.26 o 
   8  11   3        1.16       26.28     19.70 o 
  -6  12   3        7.49      -12.43     13.89 o 
  -5  12   3        6.90       -6.15      9.51 o 
  -4  12   3       66.09       84.97     20.15 o 
  -3  12   3       13.77       -2.51      8.22 o 
  -2  12   3        8.39       -3.66      6.45 o 
  -1  12   3       36.17       28.50     12.75 o 
   0  12   3       51.93      101.06     32.69 o 
   1  12   3      282.61      289.33     53.36 o 
   2  12   3      187.45      175.34     41.75 o 
   3  12   3       32.06       39.28     18.15 o 
   4  12   3        5.74       37.99     22.37 o 
   5  12   3       74.17       65.96     29.12 o 
   6  12   3        2.41      -32.00     21.34 o 
   7  12   3        1.61        8.66     14.14 o 
  -4  13   3       17.05       14.65     17.57 o 
  -3  13   3       17.12       10.63     14.01 o 
  -2  13   3       33.02       32.82     13.74 o 
  -1  13   3        0.05       12.42     16.12 o 
   0  13   3        4.41       -1.82     12.15 o 
   1  13   3      137.19      140.78     39.85 o 
   2  13   3       15.24       14.69     16.82 o 
   3  13   3       66.96       70.61     29.53 o 
   4  13   3      119.25       93.94     35.83 o 
   5  13   3      151.22      257.56     57.04 o 
  -4  14   3        0.13      -15.10     15.58 o 
  -3  14   3       13.75        0.50      9.42 o 
  -2  14   3      105.96       66.40     28.15 o 
  -1  14   3       60.81       82.32     30.90 o 
   0  14   3       63.74       27.59     19.54 o 
   1  14   3        0.02      -17.02     19.42 o 
   2  14   3       27.26       44.45     24.79 o 
   3  14   3       84.12       94.01     35.71 o 
  -2  15   3       26.68       39.82     28.06 o 
  -1  15   3        1.67      -28.60     21.44 o 
   0  15   3        3.56       -3.36     13.73 o 
   1  15   3        5.22       29.51     26.76 o 
   1 -14   4       57.97       70.95     18.61 o 
   2 -14   4        0.53       15.65      9.70 o 
  -2 -13   4        7.90       58.52     27.82 o 
  -1 -13   4       15.18       -3.89     22.52 o 
   0 -13   4       13.41        8.87     15.69 o 
   1 -13   4       13.24       23.42     12.42 o 
   2 -13   4       37.76       62.06     23.33 o 
   3 -13   4       36.18       53.51     21.22 o 
   4 -13   4        0.09        6.42     12.04 o 
  -4 -12   4        0.38       -4.23     12.66 o 
  -3 -12   4        6.58       23.00     17.93 o 
  -2 -12   4       84.32       66.65     23.45 o 
  -1 -12   4       19.99        6.16     14.44 o 
   0 -12   4       63.95       50.04     23.10 o 
   1 -12   4       15.74       35.86     12.79 o 
   2 -12   4        4.51       -3.99      8.58 o 
   3 -12   4        0.14       -8.76     11.79 o 
   4 -12   4      252.13      283.41     36.30 o 
   5 -12   4        0.61        3.41      6.63 o 
   6 -12   4        7.68       13.89     11.93 o 
  -5 -11   4        0.52        6.55     13.50 o 
  -4 -11   4        0.09       18.28     17.73 o 
  -3 -11   4        6.51       20.11     20.24 o 
  -2 -11   4        1.47      -12.52     13.13 o 
  -1 -11   4        5.10       10.16     15.83 o 
   0 -11   4        5.67       -6.12     10.73 o 
   1 -11   4        0.48      -12.64      8.82 o 
   2 -11   4        9.08       27.39     10.95 o 
   3 -11   4       26.11       29.19     10.22 o 
   4 -11   4       27.82       22.84      7.16 o 
   5 -11   4      279.91      297.26     24.36 o 
   6 -11   4       14.41       10.62     10.85 o 
   7 -11   4        0.37       10.86     12.49 o 
  -6 -10   4        0.22       -1.22     10.54 o 
  -5 -10   4        1.67       34.51     20.57 o 
  -4 -10   4       11.63        8.68     10.97 o 
  -3 -10   4       41.51        0.23     11.48 o 
  -2 -10   4        3.22       34.25     18.99 o 
  -1 -10   4      353.20      391.03     57.29 o 
   0 -10   4        5.76       11.11     13.48 o 
   1 -10   4        3.84       13.35     12.95 o 
   2 -10   4        0.01       -3.79      5.54 o 
   3 -10   4        0.87       -2.77      7.34 o 
   4 -10   4      105.45      108.13     14.26 o 
   5 -10   4        0.00       -2.31      4.76 o 
   6 -10   4       70.54       69.79     11.25 o 
   7 -10   4        6.35       -1.36     11.36 o 
   8 -10   4       56.99       40.70     19.50 o 
  -7  -9   4        1.21       22.27     17.28 o 
  -6  -9   4        0.01       -3.35     10.97 o 
  -5  -9   4       13.82       13.18     13.34 o 
  -4  -9   4       81.81       44.64     22.98 o 
  -3  -9   4       14.19        6.56      9.31 o 
  -2  -9   4      178.43      175.36     37.16 o 
  -1  -9   4        1.87        9.38     14.36 o 
   0  -9   4       32.64       73.56     24.84 o 
   1  -9   4      162.18      185.15     36.21 o 
   2  -9   4      112.06      135.27     19.81 o 
   3  -9   4      721.27      731.75     34.44 o 
   4  -9   4      134.95      139.20     13.58 o 
   5  -9   4       20.98       17.43      6.97 o 
   6  -9   4      202.77      187.85     17.38 o 
   7  -9   4        8.23      -10.04     10.13 o 
   8  -9   4        0.52       14.65     12.99 o 
   9  -9   4      123.33      132.00     32.08 o 
  -8  -8   4       32.14       22.55     16.21 o 
  -7  -8   4        2.09      -15.06     13.03 o 
  -6  -8   4        0.29       16.23     17.35 o 
  -5  -8   4        2.78        5.80     13.77 o 
  -4  -8   4       16.20       29.38     15.38 o 
  -3  -8   4        4.85       18.67     13.39 o 
  -2  -8   4      449.16      389.89     52.94 o 
  -1  -8   4       41.29       49.12     20.50 o 
   0  -8   4       80.21       76.47     14.46 o 
   1  -8   4       41.50       34.09     10.61 o 
   2  -8   4      216.84      209.06     16.44 o 
   3  -8   4      108.93       93.85      9.57 o 
   4  -8   4      328.81      392.91     21.12 o 
   5  -8   4      279.13      344.52     19.74 o 
   6  -8   4       11.02       11.53      6.28 o 
   7  -8   4      310.76      340.92     43.95 o 
   8  -8   4      280.38      344.35     47.90 o 
   9  -8   4      186.88      102.47     27.74 o 
  -8  -7   4       48.90       53.05     20.26 o 
  -7  -7   4      145.94      180.19     39.23 o 
  -6  -7   4      109.75      138.63     32.91 o 
  -5  -7   4       51.94       67.12     24.74 o 
  -4  -7   4      299.85      312.45     46.65 o 
  -3  -7   4      180.22      206.99     36.87 o 
  -2  -7   4        8.63        6.28      9.34 o 
  -1  -7   4      130.60      145.87     20.17 o 
   0  -7   4       35.40       19.25      8.82 o 
   1  -7   4      345.55      428.79     38.56 o 
   2  -7   4      215.21      246.59     19.75 o 
   3  -7   4      475.65      485.58     22.36 o 
   4  -7   4      353.56      339.77     16.85 o 
   5  -7   4      644.96      680.38     24.00 o 
   6  -7   4      844.95      922.52     50.83 o 
   7  -7   4      402.04      389.11     30.34 o 
   8  -7   4      107.74       88.82     23.92 o 
   9  -7   4        8.41       -5.68     10.23 o 
  10  -7   4        0.55       -6.87     10.58 o 
  -8  -6   4      186.10      210.75     30.87 o 
  -7  -6   4      475.67      483.54     59.46 o 
  -6  -6   4      321.94      345.32     49.14 o 
  -5  -6   4        1.16        1.39      9.78 o 
  -4  -6   4        0.54        0.16      7.23 o 
  -3  -6   4       69.05       93.01     24.86 o 
  -2  -6   4      575.77      656.29     44.35 o 
  -1  -6   4       32.91       18.91     11.84 o 
   0  -6   4        6.43        2.53      4.00 o 
   1  -6   4      801.00      843.86     29.36 o 
   2  -6   4      311.95      321.80     17.58 o 
   3  -6   4        4.28        1.97      2.89 o 
   4  -6   4      186.40      197.93     13.50 o 
   5  -6   4      616.70      630.42     25.18 o 
   6  -6   4      766.18      713.02     27.14 o 
   7  -6   4        9.44       -0.13      5.57 o 
   8  -6   4      441.82      439.36     32.99 o 
   9  -6   4      478.56      495.84     59.12 o 
  10  -6   4      119.25      101.94     29.24 o 
  -8  -5   4      112.22      128.80     23.07 o 
  -7  -5   4      369.42      388.76     38.50 o 
  -6  -5   4      337.19      373.10     48.36 o 
  -5  -5   4       30.36        1.81      7.23 o 
  -4  -5   4      260.89      252.17     27.86 o 
  -3  -5   4      480.72      474.30     36.92 o 
  -2  -5   4      383.37      336.58     39.96 o 
  -1  -5   4       84.90       91.33     21.39 o 
   0  -5   4      327.24      300.01     23.73 o 
   1  -5   4      783.14      867.22     26.66 o 
   2  -5   4      371.39      405.23     15.65 o 
   3  -5   4       56.01       53.59      5.83 o 
   4  -5   4       86.96       86.33      7.66 o 
   5  -5   4      212.86      216.35     13.21 o 
   6  -5   4     1102.29     1108.89     38.13 o 
   7  -5   4        0.53        2.34      3.90 o 
   8  -5   4       10.99        8.05      5.35 o 
   9  -5   4       93.76       76.99     24.67 o 
  10  -5   4       66.95       93.54     28.29 o 
  -9  -4   4        0.05      -20.56     16.73 o 
  -8  -4   4        1.60        9.60      7.31 o 
  -7  -4   4        1.02      -14.21      9.47 o 
  -6  -4   4      121.52      105.78     19.47 o 
  -5  -4   4       23.74       25.70      9.39 o 
  -4  -4   4        1.92       10.09      6.70 o 
  -3  -4   4       18.03        4.98      8.63 o 
  -2  -4   4       45.88       20.20      9.75 o 
  -1  -4   4        7.24        1.78      5.72 o 
   0  -4   4       14.58       15.51      9.94 o 
   1  -4   4        0.03        0.89      2.66 o 
   2  -4   4        0.41        5.24      2.42 o 
   3  -4   4      174.98      160.17      9.25 o 
   4  -4   4      314.56      296.96     13.02 o 
   5  -4   4       38.64       40.69      5.34 o 
   6  -4   4      137.73      126.52      9.69 o 
   7  -4   4       89.99      110.13     11.06 o 
   8  -4   4       43.70       49.08     11.10 o 
   9  -4   4       24.06        7.84     28.86 o 
  10  -4   4       25.46       12.51     15.46 o 
  11  -4   4        6.91       42.57     21.85 o 
  -9  -3   4       29.34       34.34     23.14 o 
  -8  -3   4       81.08       84.25     30.99 o 
  -7  -3   4        0.00        2.35      5.95 o 
  -6  -3   4       85.12       82.98     13.21 o 
  -5  -3   4        1.54        0.32      6.99 o 
  -4  -3   4      247.08      202.80     29.54 o 
  -3  -3   4      407.71      417.14     40.58 o 
  -2  -3   4      628.30      619.62     34.60 o 
  -1  -3   4       64.61       38.02     12.59 o 
   0  -3   4        6.80        9.32      5.36 o 
   1  -3   4       49.50       47.79      5.46 o 
   2  -3   4     1520.67     1469.88     22.32 o 
   3  -3   4       16.30       11.09      2.48 o 
   4  -3   4        1.84        3.44      2.79 o 
   5  -3   4      121.44       87.37     21.33 o 
   6  -3   4      304.00      289.70     13.68 o 
   7  -3   4     1392.17     1333.89     38.19 o 
   8  -3   4        1.69        0.44      4.43 o 
   9  -3   4       24.64       30.83     18.77 o 
  10  -3   4       10.18       45.10     21.53 o 
  11  -3   4        2.60        0.08     15.92 o 
  -9  -2   4        0.54        9.03     15.77 o 
  -8  -2   4       36.37       54.58     24.09 o 
  -7  -2   4      142.82      205.94     41.56 o 
  -6  -2   4     1175.34     1145.77     91.87 o 
  -5  -2   4       48.74       61.21     12.50 o 
  -4  -2   4       15.44       10.83      3.69 o 
  -3  -2   4      205.92       54.94     83.57 o 
  -2  -2   4      274.05      245.94     20.33 o 
  -1  -2   4      394.52      444.33     35.72 o 
   0  -2   4        8.88        9.26      3.86 o 
   1  -2   4       32.62       34.23      6.10 o 
   2  -2   4      324.85      374.18     10.69 o 
   3  -2   4       26.03       13.41      2.83 o 
   4  -2   4      259.86      266.03     12.16 o 
   5  -2   4      839.24      818.22     20.91 o 
   6  -2   4      177.98      154.18     12.00 o 
   7  -2   4      158.29      134.37     13.90 o 
   8  -2   4       92.32       91.49     13.62 o 
   9  -2   4       61.34       77.57     26.81 o 
  10  -2   4       54.41       55.07     23.96 o 
  11  -2   4       80.59       86.96     30.57 o 
  -9  -1   4       10.39        9.02     16.42 o 
  -8  -1   4       38.21       57.49     23.52 o 
  -7  -1   4       25.44       23.49     16.52 o 
  -6  -1   4      263.84      264.85     27.38 o 
  -5  -1   4       14.03       -1.37      4.98 o 
  -4  -1   4       64.25        9.71     15.03 o 
  -3  -1   4      369.30      405.22     29.98 o 
  -2  -1   4     1360.25     1435.78     46.75 o 
  -1  -1   4     1994.74     1890.67     61.02 o 
   0  -1   4      536.57      534.05     31.84 o 
   1  -1   4       38.00       29.86      3.64 o 
   2  -1   4      412.56      385.51     10.41 o 
   3  -1   4      733.25      698.60     17.78 o 
   4  -1   4        6.24       11.89      3.42 o 
   5  -1   4      267.30      255.35     16.82 o 
   6  -1   4      114.11      133.69      7.89 o 
   7  -1   4      229.96      239.59     13.47 o 
   8  -1   4       69.32       92.59     12.98 o 
   9  -1   4       22.18       37.04     15.56 o 
  10  -1   4       99.34       73.98     24.21 o 
  11  -1   4        4.20      -18.71     17.29 o 
  -9   0   4       55.02       15.83     16.56 o 
  -8   0   4        0.08       61.48     24.63 o 
  -7   0   4        0.44       -3.35      3.76 o 
  -6   0   4      110.78       20.04     41.01 o 
  -5   0   4        0.56        0.56      4.93 o 
  -4   0   4      166.03      168.77     29.65 o 
  -3   0   4        0.79        0.76      3.98 o 
  -2   0   4      533.25      575.25     28.11 o 
  -1   0   4       25.39       24.44      4.60 o 
   0   0   4       50.32      111.51      9.43 o 
   1   0   4      108.55       74.62     12.40 o 
   2   0   4        0.69       -2.92      5.65 o 
   3   0   4      677.97      658.26     21.48 o 
   4   0   4      854.66      882.66     28.90 o 
   5   0   4      154.59      152.05     13.56 o 
   6   0   4      213.98      229.93     14.09 o 
   7   0   4      230.64      251.76     15.08 o 
   8   0   4        8.08       49.36     14.70 o 
   9   0   4        0.05       18.06     13.32 o 
  10   0   4      169.78      197.85     41.43 o 
  11   0   4        5.13       15.71     18.24 o 
  -9   1   4      145.60      162.87     40.71 o 
  -8   1   4      453.12      548.55     69.97 o 
  -7   1   4       36.51       31.40      7.16 o 
  -6   1   4       15.42        4.66      5.38 o 
  -5   1   4      397.94      413.21     28.76 o 
  -4   1   4      862.14      932.06     43.06 o 
  -3   1   4     2086.95     2125.66     48.46 o 
  -2   1   4      259.79      220.44     14.49 o 
  -1   1   4      260.06      238.94     10.35 o 
   0   1   4       85.67       79.03      5.45 o 
   1   1   4      232.41      220.13      8.28 o 
   2   1   4      137.36      126.98     18.22 o 
   3   1   4     1119.11     1078.98     55.95 o 
   4   1   4      507.95      487.50     22.39 o 
   5   1   4       96.27       79.81      8.69 o 
   6   1   4        0.37       -0.72      3.42 o 
   7   1   4       32.84       38.85      6.91 o 
   8   1   4      122.20      122.04     14.66 o 
   9   1   4        0.04        2.41      3.35 o 
  10   1   4       80.43       79.28     26.31 o 
  11   1   4       68.68       85.33     29.69 o 
  -9   2   4      125.90      140.60     39.51 o 
  -8   2   4       80.16       87.82     29.63 o 
  -7   2   4      193.57      170.11     14.26 o 
  -6   2   4      154.55      132.53     12.31 o 
  -5   2   4       25.19       35.01     11.80 o 
  -4   2   4      325.78      325.52     14.68 o 
  -3   2   4       66.40       58.65      6.77 o 
  -2   2   4     3451.80     3682.24     49.63 o 
  -1   2   4      269.89      277.67     10.77 o 
   0   2   4     1889.45     1808.98     26.43 o 
   1   2   4      570.37      535.39     16.78 o 
   2   2   4     2403.97     2337.09     78.40 o 
   3   2   4      279.27      257.91     28.76 o 
   4   2   4       17.60       15.78      6.86 o 
   5   2   4      241.46      250.44     18.41 o 
   6   2   4       94.19      101.43     11.04 o 
   7   2   4        4.61        2.92      4.95 o 
   8   2   4       26.38       33.41      9.16 o 
   9   2   4       26.88       18.16      9.54 o 
  10   2   4      112.04       90.31     29.46 o 
  11   2   4       13.93        4.51     10.25 o 
  -9   3   4        8.06       15.43     16.79 o 
  -8   3   4       81.86       76.49     28.15 o 
  -7   3   4        1.39        3.45      2.69 o 
  -6   3   4       37.44       30.10      4.12 o 
  -5   3   4       55.44       64.04      6.12 o 
  -4   3   4       11.61       12.83      4.59 o 
  -3   3   4       88.38       95.05      7.73 o 
  -2   3   4      541.09      577.82     19.22 o 
  -1   3   4       79.22       79.19      6.03 o 
   0   3   4      884.43      814.68     19.48 o 
   1   3   4      379.51      399.03     13.70 o 
   2   3   4     1903.86     1840.18     43.45 o 
   3   3   4      501.32      498.55     41.69 o 
   4   3   4      245.30      232.14     21.43 o 
   5   3   4       83.20      109.16     13.36 o 
   6   3   4       61.16       49.06     11.99 o 
   7   3   4      391.22      376.92     30.46 o 
   8   3   4       19.55       17.93      7.83 o 
   9   3   4       32.14       36.71     10.31 o 
  10   3   4       12.60        4.65     11.73 o 
  11   3   4       38.83       30.59     19.85 o 
  -9   4   4      141.83      151.37     38.90 o 
  -8   4   4        0.56       -0.07      8.68 o 
  -7   4   4       88.53       77.88     31.41 o 
  -6   4   4        2.15        4.55      5.65 o 
  -5   4   4       74.91       87.82     23.01 o 
  -4   4   4      144.58      112.59     17.26 o 
  -3   4   4        6.93       12.66      6.62 o 
  -2   4   4      129.15      113.50      6.43 o 
  -1   4   4      517.33      518.03     15.89 o 
   0   4   4      366.40      382.82     14.61 o 
   1   4   4     2342.44     2337.81     36.93 o 
   2   4   4      535.58      587.42     21.06 o 
   3   4   4     3443.30     3535.96     84.27 o 
   4   4   4      820.78      723.59     55.90 o 
   5   4   4      123.77      116.90     17.36 o 
   6   4   4      235.67      247.88     26.24 o 
   7   4   4      334.77      337.85     41.52 o 
   8   4   4      234.15      272.89     28.75 o 
   9   4   4       11.57        2.73      6.07 o 
  10   4   4        0.81       14.47     16.24 o 
  11   4   4        0.64       -7.09     10.82 o 
  -9   5   4        1.23      -13.73     14.80 o 
  -8   5   4        5.22        1.93      9.70 o 
  -7   5   4        3.10       17.45     20.98 o 
  -6   5   4       51.10       45.11     10.60 o 
  -5   5   4      269.15      321.53     26.13 o 
  -4   5   4        0.46       -1.51      6.04 o 
  -3   5   4        1.33        1.59      4.23 o 
  -2   5   4      281.68      301.40     13.66 o 
  -1   5   4       56.78       69.31     10.96 o 
   0   5   4       14.05       14.25      4.93 o 
   1   5   4      149.63      160.22     11.11 o 
   2   5   4      802.01      881.91     37.94 o 
   3   5   4      156.13      130.10     25.96 o 
   4   5   4      146.26      148.56     27.59 o 
   5   5   4       21.61       15.97      8.32 o 
   6   5   4      824.94      804.50     67.62 o 
   7   5   4      109.40      112.85     26.70 o 
   8   5   4      192.95      158.18     31.42 o 
   9   5   4        9.65        6.79      6.84 o 
  10   5   4        4.43      -12.44     14.20 o 
  11   5   4        3.69       11.17     15.11 o 
  -9   6   4        0.73        4.72     11.04 o 
  -8   6   4       32.68       37.90     20.43 o 
  -7   6   4      120.07      117.72     31.74 o 
  -6   6   4       21.70       14.25      9.62 o 
  -5   6   4      170.91      154.15     18.73 o 
  -4   6   4       17.47       14.13     11.66 o 
  -3   6   4       52.79       48.09      8.95 o 
  -2   6   4        2.37        3.34      3.26 o 
  -1   6   4     3030.19     3248.14     51.60 o 
   0   6   4     1085.38     1234.55     32.58 o 
   1   6   4      414.05      417.43     19.28 o 
   2   6   4      833.00      896.49     35.03 o 
   3   6   4      210.77      200.39     20.56 o 
   4   6   4       67.21       61.72     20.06 o 
   5   6   4      124.29      198.38     34.98 o 
   6   6   4      264.74      298.91     44.16 o 
   7   6   4       28.55       67.43     22.44 o 
   8   6   4       73.87       87.39     25.66 o 
   9   6   4       24.59       10.62     10.46 o 
  10   6   4       22.03       49.76     24.55 o 
  -8   7   4       11.93       13.63     18.91 o 
  -7   7   4        7.74       -7.94     11.01 o 
  -6   7   4        0.32       -5.89      5.58 o 
  -5   7   4       89.10       63.73     13.08 o 
  -4   7   4      220.76      210.61     23.98 o 
  -3   7   4        1.32       -2.93      5.51 o 
  -2   7   4       17.70       27.64      5.50 o 
  -1   7   4       45.22       46.83      7.24 o 
   0   7   4      551.40      548.61     27.20 o 
   1   7   4       36.93       23.47      7.30 o 
   2   7   4      195.78      191.81     20.93 o 
   3   7   4        3.62        2.13      5.55 o 
   4   7   4     1322.51     1321.12     65.71 o 
   5   7   4      758.80      832.50     76.06 o 
   6   7   4      554.91      529.86     61.90 o 
   7   7   4      561.21      593.63     67.17 o 
   8   7   4       12.91       33.10     17.30 o 
   9   7   4        0.24        7.60     11.25 o 
  10   7   4        2.71       -5.12     10.05 o 
  -8   8   4        1.03        5.61     15.91 o 
  -7   8   4       19.17       -1.52     10.90 o 
  -6   8   4       31.19       33.05      9.10 o 
  -5   8   4       18.85       15.95      8.86 o 
  -4   8   4      161.35      168.25     21.87 o 
  -3   8   4      139.66      136.78      9.59 o 
  -2   8   4       79.98       74.47      9.75 o 
  -1   8   4      248.55      239.09     16.40 o 
   0   8   4      278.19      266.79     20.71 o 
   1   8   4      615.78      707.83     43.07 o 
   2   8   4      374.52      427.91     27.97 o 
   3   8   4        0.21        5.31      4.82 o 
   4   8   4       72.26       77.78     25.70 o 
   5   8   4      721.10      739.57     76.06 o 
   6   8   4       89.74      124.57     33.55 o 
   7   8   4        5.46       20.68     15.10 o 
   8   8   4        8.04       -5.95     11.70 o 
   9   8   4       17.61       12.68     14.34 o 
  -7   9   4       17.26       46.26     21.10 o 
  -6   9   4        0.19      -19.37     14.05 o 
  -5   9   4        9.68        5.95      6.07 o 
  -4   9   4      129.93      176.00     23.53 o 
  -3   9   4       59.45       58.94      7.79 o 
  -2   9   4       86.76       97.04     12.33 o 
  -1   9   4       13.99        7.83      5.45 o 
   0   9   4       95.10      116.73     24.45 o 
   1   9   4       27.88       26.33     20.55 o 
   2   9   4      219.31      268.26     30.49 o 
   3   9   4      325.05      387.34     54.71 o 
   4   9   4       25.66        8.70     11.27 o 
   5   9   4      642.14      743.36     80.10 o 
   6   9   4        9.67        7.30     14.74 o 
   7   9   4        9.66      -12.88     14.49 o 
   8   9   4        9.23       19.25     18.47 o 
   9   9   4        0.56      -30.00     20.00 o 
  -7  10   4        2.12      -26.91     17.94 o 
  -6  10   4        4.34       33.39     17.31 o 
  -5  10   4      203.63      215.04     26.80 o 
  -4  10   4       28.63       35.71     13.29 o 
  -3  10   4      112.96      104.41     13.03 o 
  -2  10   4        0.96        4.91      5.12 o 
  -1  10   4      142.07      127.29     15.67 o 
   0  10   4       30.29       40.93     13.17 o 
   1  10   4      135.04      103.47     19.41 o 
   2  10   4        2.16       11.50     14.53 o 
   3  10   4     1377.21     1231.61    103.61 o 
   4  10   4       10.59       -1.46     10.09 o 
   5  10   4      192.31      199.21     44.43 o 
   6  10   4       28.60       29.12     18.98 o 
   7  10   4       47.02       23.18     18.91 o 
   8  10   4        5.39       12.29     14.74 o 
   9  10   4       10.74       23.71     20.42 o 
  -6  11   4        4.09       -6.17     11.76 o 
  -5  11   4        1.56      -12.13      8.30 o 
  -4  11   4       29.22       26.22     11.00 o 
  -3  11   4       19.72       16.48     10.64 o 
  -2  11   4        5.07       -1.40     10.90 o 
  -1  11   4       24.69       11.03      8.55 o 
   0  11   4        0.66      -10.48      9.87 o 
   1  11   4        9.92       25.80     19.33 o 
   2  11   4       65.33       59.02     23.47 o 
   3  11   4      103.07       84.92     29.41 o 
   4  11   4       46.30       36.08     19.70 o 
   5  11   4       92.16      129.73     36.58 o 
   6  11   4        2.60        5.81     12.46 o 
   7  11   4       73.27       81.46     31.30 o 
   8  11   4       22.43        0.49      8.94 o 
  -5  12   4       66.88       75.86     25.55 o 
  -4  12   4        0.99        6.26      7.40 o 
  -3  12   4       36.18       17.80     11.40 o 
  -2  12   4        0.21        0.26     18.59 o 
  -1  12   4       20.03       16.21      8.65 o 
   0  12   4       38.29       53.75     25.02 o 
   1  12   4       54.96      115.64     36.71 o 
   2  12   4       85.51       59.49     27.49 o 
   3  12   4      362.83      251.33     53.07 o 
   4  12   4      354.47      430.04     70.30 o 
   5  12   4      102.14      111.24     39.08 o 
   6  12   4       15.14      -23.62     18.41 o 
   7  12   4       20.64       24.64     18.72 o 
  -4  13   4       19.14        6.67      8.29 o 
  -3  13   4       55.80       59.70     18.11 o 
  -2  13   4        1.86        8.83      7.91 o 
  -1  13   4      287.54      271.31     52.53 o 
   0  13   4      123.58       85.93     31.62 o 
   1  13   4      144.65      163.32     42.15 o 
   2  13   4       15.11       21.82     19.89 o 
   3  13   4       43.30       17.65     17.52 o 
   4  13   4      510.28      572.63     83.07 o 
   5  13   4       26.45      -34.16     22.77 o 
  -3  14   4        5.47       -7.99     13.25 o 
  -2  14   4       54.56       35.33     17.68 o 
  -1  14   4       67.73       61.96     27.62 o 
   0  14   4       26.19       34.77     23.31 o 
   1  14   4       10.28      -14.15     17.67 o 
   2  14   4        4.32       32.92     23.45 o 
   3  14   4      206.53      230.06     53.99 o 
   4  14   4      318.20      268.12     59.53 o 
  -1  15   4       18.58       11.19     17.00 o 
   0  15   4        2.31      -10.67     15.03 o 
   1  15   4       17.52      -39.72     26.48 o 
  -1 -13   5        9.72       25.14     18.58 o 
   0 -13   5       20.68       31.81     14.11 o 
   1 -13   5        0.26       24.13     12.25 o 
   2 -13   5        3.80      -19.16     12.77 o 
   3 -13   5       48.00       23.12     12.08 o 
   4 -13   5        1.17       13.50      9.05 o 
  -3 -12   5        1.75       14.91     15.09 o 
  -2 -12   5        7.14       48.52     24.15 o 
  -1 -12   5       43.05       16.30     17.54 o 
   0 -12   5      212.41      198.35     43.71 o 
   1 -12   5       10.34       27.91     12.56 o 
   2 -12   5      151.57      161.46     25.66 o 
   3 -12   5        4.42        4.59      7.32 o 
   4 -12   5       33.87       22.96      9.30 o 
   5 -12   5        1.03       13.49     15.81 o 
   6 -12   5       56.60      107.51     27.74 o 
  -4 -11   5        0.24       -3.14     12.09 o 
  -3 -11   5       24.76       22.40     18.62 o 
  -2 -11   5        0.63      -26.65     18.73 o 
  -1 -11   5       47.55       25.14     15.65 o 
   0 -11   5       23.00       51.52     26.49 o 
   1 -11   5       13.05       20.61      9.86 o 
   2 -11   5       28.33       51.58     13.62 o 
   3 -11   5       93.34       97.14     21.29 o 
   4 -11   5       94.49       60.52     14.82 o 
   5 -11   5        0.27       18.49      7.49 o 
   6 -11   5      208.89      154.38     31.64 o 
   7 -11   5       44.29       53.25     19.86 o 
  -6 -10   5       21.32       14.73     14.39 o 
  -5 -10   5        5.84       44.92     23.36 o 
  -4 -10   5        0.65       -2.87     11.61 o 
  -3 -10   5      122.26      124.54     34.69 o 
  -2 -10   5       18.72       18.46     14.18 o 
  -1 -10   5      121.62      100.76     29.17 o 
   0 -10   5       24.64       12.70     10.79 o 
   1 -10   5        1.74        1.74      7.54 o 
   2 -10   5        7.29       17.44      9.89 o 
   3 -10   5       31.70       21.66      9.49 o 
   4 -10   5        2.94       -4.76      9.39 o 
   5 -10   5       28.57       24.88      7.24 o 
   6 -10   5       40.66       42.90     10.38 o 
   7 -10   5        0.67        7.82     10.23 o 
   8 -10   5        0.51      -16.51     12.89 o 
  -6  -9   5       16.51       25.59     17.61 o 
  -5  -9   5        3.29       -4.23     10.74 o 
  -4  -9   5       55.26       62.15     24.40 o 
  -3  -9   5       47.55       63.89     26.31 o 
  -2  -9   5        1.74        2.17     10.15 o 
  -1  -9   5       15.20       21.66     16.70 o 
   0  -9   5       19.85       16.36     13.64 o 
   1  -9   5      179.19      209.20     25.35 o 
   2  -9   5        2.38        0.55     15.18 o 
   3  -9   5        9.51        4.45      6.10 o 
   4  -9   5      102.11      101.23     15.79 o 
   5  -9   5       62.35       56.09     10.25 o 
   6  -9   5       15.70       21.60      8.32 o 
   7  -9   5       12.06       10.60     10.40 o 
   8  -9   5        0.00      -13.94     12.07 o 
  -7  -8   5        0.69       10.53     12.48 o 
  -6  -8   5        0.01      -13.08     13.34 o 
  -5  -8   5        1.91        3.79      9.82 o 
  -4  -8   5       12.02        8.35     12.17 o 
  -3  -8   5        7.66        7.77     10.25 o 
  -2  -8   5       13.32       23.97     13.39 o 
  -1  -8   5        9.05       10.68     13.11 o 
   0  -8   5        5.10        9.63      7.19 o 
   1  -8   5      154.50      139.93     15.22 o 
   2  -8   5      183.75      173.89     17.02 o 
   3  -8   5      149.84      142.24     13.63 o 
   4  -8   5        0.46        4.76      3.82 o 
   5  -8   5      120.78      136.36     13.08 o 
   6  -8   5        0.10        0.83      5.54 o 
   7  -8   5       44.82       55.50     16.52 o 
   8  -8   5        6.87       18.27     12.70 o 
   9  -8   5       17.87       44.12     18.92 o 
  -8  -7   5        1.15      -11.81     11.86 o 
  -7  -7   5        9.79       44.63     21.17 o 
  -6  -7   5       56.72      113.70     30.05 o 
  -5  -7   5        6.11       -6.88      8.20 o 
  -4  -7   5      175.78      170.97     36.00 o 
  -3  -7   5        1.69       11.48     11.61 o 
  -2  -7   5       50.43       70.52     22.99 o 
  -1  -7   5       81.18       98.11     15.81 o 
   0  -7   5      318.54      282.16     25.42 o 
   1  -7   5        1.11       -0.73      4.91 o 
   2  -7   5      342.66      355.17     24.52 o 
   3  -7   5       46.60       42.83      7.90 o 
   4  -7   5      539.31      508.41     21.18 o 
   5  -7   5       17.23       20.95      4.49 o 
   6  -7   5      217.80      221.52     19.90 o 
   7  -7   5       34.07       24.14      8.94 o 
   8  -7   5       71.54       66.68     21.34 o 
   9  -7   5       17.40       33.39     15.78 o 
  10  -7   5       75.62       85.20     27.47 o 
  -8  -6   5       21.00       25.32     11.87 o 
  -7  -6   5       47.68       52.16     23.91 o 
  -6  -6   5       45.37       27.14     17.23 o 
  -5  -6   5       99.37      110.09     28.63 o 
  -4  -6   5       73.33       59.05     21.29 o 
  -3  -6   5        0.67       -4.99      8.59 o 
  -2  -6   5       62.42       59.14     19.52 o 
  -1  -6   5       29.61       24.76     10.46 o 
   0  -6   5      108.62      115.89     18.35 o 
   1  -6   5       16.19       26.30      6.65 o 
   2  -6   5      259.84      274.27     29.07 o 
   3  -6   5       26.54       16.65      4.23 o 
   4  -6   5       28.36       23.34      5.38 o 
   5  -6   5      415.43      426.28     23.91 o 
   6  -6   5        3.96        1.03      4.23 o 
   7  -6   5      472.15      511.20     35.05 o 
   8  -6   5       16.27       16.53     10.14 o 
   9  -6   5        0.40       10.08     10.86 o 
  10  -6   5        4.83       15.49     13.85 o 
  -8  -5   5       19.28       -1.15     12.17 o 
  -7  -5   5        6.51        6.75      7.94 o 
  -6  -5   5      123.69      123.21     21.81 o 
  -5  -5   5       20.32       32.45     14.22 o 
  -4  -5   5      122.82      138.03     28.87 o 
  -3  -5   5      337.33      362.85     55.69 o 
  -2  -5   5       15.27       12.69     11.31 o 
  -1  -5   5      121.83      138.84     26.75 o 
   0  -5   5      136.94       27.83     72.49 o 
   1  -5   5       58.67       55.88      7.25 o 
   2  -5   5       80.45       67.21      8.40 o 
   3  -5   5       10.71       11.99      3.51 o 
   4  -5   5        0.02        1.47      2.67 o 
   5  -5   5       85.92       80.95      8.81 o 
   6  -5   5       57.88       58.45      6.98 o 
   7  -5   5       40.37       47.38      6.42 o 
   8  -5   5      256.49      264.41     20.57 o 
   9  -5   5        4.26        7.52     12.74 o 
  10  -5   5       46.85       27.87     16.73 o 
  -8  -4   5       22.85       66.61     30.62 o 
  -7  -4   5       14.10        9.71      9.74 o 
  -6  -4   5      241.98      243.23     68.14 o 
  -5  -4   5      726.96      704.82     62.23 o 
  -4  -4   5       34.03       33.92     10.80 o 
  -3  -4   5       36.63       81.78     15.50 o 
  -2  -4   5      155.90      193.53     36.33 o 
  -1  -4   5       12.01        6.02      7.41 o 
   0  -4   5       83.88       68.30     11.37 o 
   1  -4   5      474.49      475.57     18.86 o 
   2  -4   5        7.16        9.53      4.25 o 
   3  -4   5       81.21       61.35      6.59 o 
   4  -4   5       50.67       50.59      5.68 o 
   5  -4   5       22.56       10.24      3.51 o 
   6  -4   5      314.11      315.56     16.32 o 
   7  -4   5     1101.14     1132.57     48.13 o 
   8  -4   5       61.68       64.83     10.44 o 
   9  -4   5       34.97       52.25     13.30 o 
  10  -4   5        7.62        2.29      9.02 o 
  11  -4   5       89.01       94.90     29.96 o 
  -9  -3   5       74.78       70.06     31.37 o 
  -8  -3   5       25.54       31.03     20.50 o 
  -7  -3   5      217.04      174.16     40.34 o 
  -6  -3   5      610.63      582.22     46.00 o 
  -5  -3   5      265.64      258.02     22.89 o 
  -4  -3   5       83.96       73.14     14.62 o 
  -3  -3   5      394.52      485.44     45.63 o 
  -2  -3   5      602.04      739.52     54.25 o 
  -1  -3   5     2117.28     2383.76     93.76 o 
   0  -3   5        1.03        0.44      3.75 o 
   1  -3   5      204.01      178.00     10.55 o 
   2  -3   5     2353.58     2543.62     38.71 o 
   3  -3   5     2734.09     2917.04     36.54 o 
   4  -3   5      870.85      879.21     21.71 o 
   5  -3   5        8.12        7.55      3.00 o 
   6  -3   5      154.15      141.55     10.70 o 
   7  -3   5     1207.23     1181.08     41.08 o 
   8  -3   5        4.16        5.32      5.15 o 
   9  -3   5       45.34       34.55     13.03 o 
  10  -3   5      299.75      337.94     50.88 o 
  11  -3   5      102.56       94.12     29.08 o 
  -9  -2   5       45.21       25.35     23.88 o 
  -8  -2   5        0.82       11.79     15.89 o 
  -7  -2   5      453.82      453.99     41.20 o 
  -6  -2   5      400.53      413.51     37.49 o 
  -5  -2   5      180.69      194.09     37.00 o 
  -4  -2   5      118.40       83.83     22.14 o 
  -3  -2   5      604.02      613.41     36.00 o 
  -2  -2   5       67.34      111.78     14.82 o 
  -1  -2   5      133.05      136.48     14.53 o 
   0  -2   5      103.17      100.89     16.55 o 
   1  -2   5      989.02     1019.05     26.36 o 
   2  -2   5      646.81      678.99     17.74 o 
   3  -2   5     1577.24     1725.78     25.66 o 
   4  -2   5        0.77        3.86      2.00 o 
   5  -2   5      630.08      670.80     23.17 o 
   6  -2   5      997.62      951.82     38.48 o 
   7  -2   5     1020.45      956.18     40.21 o 
   8  -2   5      124.79      111.53     13.98 o 
   9  -2   5       84.46       81.92     16.36 o 
  10  -2   5       14.31       13.10     12.52 o 
  11  -2   5        0.46      -23.56     17.75 o 
  -9  -1   5       21.35       27.26     19.70 o 
  -8  -1   5       17.33       15.57     16.10 o 
  -7  -1   5       27.54       45.20     22.18 o 
  -6  -1   5      413.10      498.90     61.77 o 
  -5  -1   5       10.45       14.89     14.06 o 
  -4  -1   5       80.70       62.96     12.54 o 
  -3  -1   5       49.93       17.14     27.26 o 
  -2  -1   5      532.58      133.69    283.32 o 
  -1  -1   5      378.44      352.89     20.81 o 
   0  -1   5      420.79      461.16     32.28 o 
   1  -1   5      152.38      163.03     19.76 o 
   2  -1   5       31.11       26.33      9.12 o 
   3  -1   5       47.55       44.05      4.38 o 
   4  -1   5      584.74      619.56     23.16 o 
   5  -1   5      130.62      147.31     15.01 o 
   6  -1   5      189.40      175.20     20.98 o 
   7  -1   5       18.56       18.31      3.66 o 
   8  -1   5      159.65      148.43     13.98 o 
   9  -1   5       40.10       31.87     16.36 o 
  10  -1   5       54.94       79.23     24.60 o 
  11  -1   5       17.50       45.30     23.09 o 
  -9   0   5        8.47       27.25     18.42 o 
  -8   0   5      132.97      174.33     40.98 o 
  -7   0   5      421.77      466.32     62.71 o 
  -6   0   5      201.28      264.67     44.50 o 
  -5   0   5      231.27      244.61     25.05 o 
  -4   0   5     1186.57      235.99    572.34 o 
  -3   0   5        1.56        0.11      3.57 o 
  -2   0   5      224.50      262.78     15.73 o 
  -1   0   5     1211.83     1182.67     30.53 o 
   0   0   5       44.44       52.14      5.88 o 
   1   0   5      226.63      232.29     23.26 o 
   2   0   5        9.52       12.05      8.26 o 
   3   0   5       69.55       69.10      7.67 o 
   4   0   5      177.55      180.03     13.05 o 
   5   0   5        0.11       -3.15      3.38 o 
   6   0   5       22.49       21.13      6.57 o 
   7   0   5      495.41      524.11     37.14 o 
   8   0   5      756.98      738.86     27.30 o 
   9   0   5      129.16      153.36     33.19 o 
  10   0   5       90.05       81.78     26.56 o 
  11   0   5        2.03        4.57     11.85 o 
  -9   1   5       19.12      -27.66     18.79 o 
  -8   1   5       44.82       74.47     27.26 o 
  -7   1   5       19.93        5.78      9.17 o 
  -6   1   5     1138.57      707.07    402.15 o 
  -5   1   5     1348.64      345.41    700.92 o 
  -4   1   5       12.47       19.10      5.04 o 
  -3   1   5      169.35      170.59     11.62 o 
  -2   1   5     2316.09     2454.50     46.32 o 
  -1   1   5       11.26        7.49      2.69 o 
   0   1   5        9.24        6.64      2.63 o 
   1   1   5      531.66      535.68     12.87 o 
   2   1   5      284.50      237.49     10.40 o 
   3   1   5     4497.58     4810.52    124.64 o 
   4   1   5      398.00      407.37     20.44 o 
   5   1   5      717.50      767.92     40.96 o 
   6   1   5     1259.69     1266.92     36.18 o 
   7   1   5       12.76        1.06      4.04 o 
   8   1   5       21.87       21.32      7.27 o 
   9   1   5       18.65       37.01      8.45 o 
  10   1   5       93.96      147.66     34.74 o 
  11   1   5       40.86       28.24     19.52 o 
  -9   2   5      303.38      391.09     63.41 o 
  -8   2   5      155.99      166.09     40.06 o 
  -7   2   5       25.05       26.52      7.00 o 
  -6   2   5       31.61       11.24      9.55 o 
  -5   2   5      121.72      119.69     14.02 o 
  -4   2   5      449.44      477.35     19.22 o 
  -3   2   5       75.19       63.69      7.84 o 
  -2   2   5       41.48       46.32      6.62 o 
  -1   2   5       36.31       36.58      4.59 o 
   0   2   5      322.22      345.40     12.66 o 
   1   2   5        6.11        8.58      2.45 o 
   2   2   5        0.90        1.28      2.26 o 
   3   2   5      716.04      687.01     48.78 o 
   4   2   5     1360.60     1282.39     71.26 o 
   5   2   5       43.36       55.92     10.73 o 
   6   2   5        1.37       -3.31      3.82 o 
   7   2   5       38.02       43.35      8.47 o 
   8   2   5      604.10      652.50     54.14 o 
   9   2   5        9.63       -0.46      7.03 o 
  10   2   5      199.62      206.27     40.69 o 
  11   2   5       45.10       98.60     31.03 o 
  -9   3   5      176.38      218.13     47.54 o 
  -8   3   5       22.55       13.76     13.04 o 
  -7   3   5       68.43       86.22     10.38 o 
  -6   3   5       18.01       16.21      4.49 o 
  -5   3   5       22.30       27.25      5.18 o 
  -4   3   5      350.39      374.03     17.95 o 
  -3   3   5        2.61        8.79      3.30 o 
  -2   3   5      710.72      731.42     24.48 o 
  -1   3   5        1.50        2.81      2.16 o 
   0   3   5      135.11      142.99      8.59 o 
   1   3   5      978.72     1026.38     22.59 o 
   2   3   5        9.45       14.75     12.03 o 
   3   3   5      566.57      599.52     47.16 o 
   4   3   5     1400.21     1591.47     82.52 o 
   5   3   5       15.96        8.30      4.47 o 
   6   3   5       25.25       25.86      7.91 o 
   7   3   5       29.49       22.35      8.96 o 
   8   3   5       76.83      111.75     18.13 o 
   9   3   5      136.73      155.53     21.91 o 
  10   3   5       22.59       20.49     15.61 o 
  11   3   5       34.60       46.12     22.81 o 
  -9   4   5       24.47       34.78     20.57 o 
  -8   4   5        0.00        6.18     12.39 o 
  -7   4   5       37.36       45.15     22.17 o 
  -6   4   5      106.66      101.20     20.90 o 
  -5   4   5      276.60      257.18     39.33 o 
  -4   4   5      695.12      638.37     79.59 o 
  -3   4   5      177.42      213.13     12.44 o 
  -2   4   5      216.33      228.42     10.54 o 
  -1   4   5       20.49       19.58      3.85 o 
   0   4   5       47.86       42.87      5.34 o 
   1   4   5        0.23        1.90      2.19 o 
   2   4   5     1931.91     2154.92     45.46 o 
   3   4   5      863.89      838.55     34.67 o 
   4   4   5      399.77      434.43     31.99 o 
   5   4   5       41.69       43.23      9.53 o 
   6   4   5       29.22       19.78     10.64 o 
   7   4   5       41.23       35.41     14.51 o 
   8   4   5      128.82      138.02     20.60 o 
   9   4   5        5.79        8.71      5.90 o 
  10   4   5       83.18       90.04     29.12 o 
  11   4   5       95.49      107.09     33.33 o 
  -9   5   5       12.38      -18.67     16.91 o 
  -8   5   5        0.02      -27.14     18.09 o 
  -7   5   5       23.10       55.53     22.46 o 
  -6   5   5        1.23       -1.84      5.38 o 
  -5   5   5        0.04        2.23     10.81 o 
  -4   5   5       71.00       73.79     20.41 o 
  -3   5   5        1.55       11.12      6.40 o 
  -2   5   5      560.57      568.49     17.09 o 
  -1   5   5      672.79      682.25     20.64 o 
   0   5   5      313.44      311.86     16.00 o 
   1   5   5       48.61       54.24      6.59 o 
   2   5   5        0.13        1.77      3.58 o 
   3   5   5       82.25       73.73      9.83 o 
   4   5   5      288.64      310.64     40.99 o 
   5   5   5      204.27      233.87     27.10 o 
   6   5   5       98.42      103.29     24.93 o 
   7   5   5      223.86      287.67     41.78 o 
   8   5   5      878.90      964.17     78.71 o 
   9   5   5      315.07      364.09     35.84 o 
  10   5   5        1.95      -27.14     18.10 o 
  11   5   5        0.34       13.09     15.41 o 
  -8   6   5        8.72       18.66     16.90 o 
  -7   6   5       23.29       -3.91      9.33 o 
  -6   6   5        4.92        5.17      8.34 o 
  -5   6   5      280.05      326.30     28.94 o 
  -4   6   5       73.14       60.38     13.39 o 
  -3   6   5      662.78      645.75     40.61 o 
  -2   6   5       64.70       54.48      6.96 o 
  -1   6   5       34.23       29.94      8.82 o 
   0   6   5      323.02      324.36     17.11 o 
   1   6   5       85.90      104.35     13.47 o 
   2   6   5      112.88      114.63     13.12 o 
   3   6   5       47.52       41.16     10.02 o 
   4   6   5        6.59        6.63     14.27 o 
   5   6   5       26.69       35.97     19.21 o 
   6   6   5      307.66      354.87     48.75 o 
   7   6   5      187.16      151.03     32.77 o 
   8   6   5       79.75       99.60     28.00 o 
   9   6   5        1.95        0.18      9.85 o 
  10   6   5        0.01       -8.82     12.67 o 
  -8   7   5       13.71       37.54     20.65 o 
  -7   7   5        6.45      -17.60     13.81 o 
  -6   7   5       65.15       65.61     23.09 o 
  -5   7   5       61.10       47.89     12.42 o 
  -4   7   5       39.09       45.65     11.94 o 
  -3   7   5       57.63       76.86     27.22 o 
  -2   7   5      500.79      540.80     21.34 o 
  -1   7   5       16.42       13.88      4.46 o 
   0   7   5       56.23       55.43      8.03 o 
   1   7   5      229.90      247.98     16.38 o 
   2   7   5      312.90      268.45     25.37 o 
   3   7   5      205.96      201.05     23.23 o 
   4   7   5      240.13      267.08     22.02 o 
   5   7   5       40.61       64.88     23.09 o 
   6   7   5      213.13      131.15     32.24 o 
   7   7   5      116.18       65.26     24.16 o 
   8   7   5       56.93       81.53     28.26 o 
   9   7   5       10.21        8.75     12.04 o 
  10   7   5        0.38       30.58     16.24 o 
  -8   8   5       32.81       56.12     24.95 o 
  -7   8   5       15.30        5.66     10.35 o 
  -6   8   5       24.65       51.58     12.70 o 
  -5   8   5       17.50        5.22      6.36 o 
  -4   8   5       39.59       39.52     11.86 o 
  -3   8   5       63.29       65.56     14.02 o 
  -2   8   5      177.10      224.35     16.47 o 
  -1   8   5       10.70        4.96      3.66 o 
   0   8   5       19.19        8.16      3.82 o 
   1   8   5      279.88      297.40     28.73 o 
   2   8   5        0.00       -2.64      4.53 o 
   3   8   5      535.66      535.37     32.07 o 
   4   8   5      140.29      144.68     34.09 o 
   5   8   5      366.75      376.10     55.47 o 
   6   8   5       63.84       37.60     18.66 o 
   7   8   5        8.23       30.54     18.17 o 
   8   8   5        4.53        3.80      9.55 o 
   9   8   5       68.70       30.39     18.49 o 
  10   8   5       30.98       64.36     24.48 o 
  -7   9   5        7.37      -12.03     13.40 o 
  -6   9   5       10.21       26.68     14.83 o 
  -5   9   5       46.31       70.86     15.85 o 
  -4   9   5        0.14        1.64      6.03 o 
  -3   9   5        0.02        0.47      2.60 o 
  -2   9   5        6.61       10.42      5.51 o 
  -1   9   5        7.22        1.47      3.20 o 
   0   9   5      276.59      293.89     29.18 o 
   1   9   5        0.38        1.67      7.48 o 
   2   9   5       23.04       27.68     10.29 o 
   3   9   5      380.95      417.37     59.25 o 
   4   9   5      485.28      525.43     66.24 o 
   5   9   5       49.22       38.59     21.54 o 
   6   9   5        0.20      -18.60     15.93 o 
   7   9   5        0.10       -6.79     12.19 o 
   8   9   5        1.70      -24.69     16.68 o 
   9   9   5        8.36       37.74     21.66 o 
  -6  10   5        0.33       -5.05     15.08 o 
  -5  10   5       22.08       22.56     10.24 o 
  -4  10   5       21.16       32.91     11.02 o 
  -3  10   5        0.32        0.62     16.10 o 
  -2  10   5       41.13       39.35      8.67 o 
  -1  10   5       18.47       15.13      6.34 o 
   0  10   5       21.98       22.46     13.16 o 
   1  10   5      285.19      258.48     34.16 o 
   2  10   5       56.27       65.66     25.89 o 
   3  10   5      145.40      137.35     35.76 o 
   4  10   5        3.71        4.61     10.68 o 
   5  10   5       27.30       38.53     19.75 o 
   6  10   5       97.42      148.43     39.45 o 
   7  10   5       24.18       30.52     22.54 o 
   8  10   5       13.51       12.31     13.81 o 
   9  10   5        3.30      -30.47     20.32 o 
  -6  11   5       13.16      -20.02     15.08 o 
  -5  11   5       45.24       35.33     12.80 o 
  -4  11   5        0.20        9.37     13.38 o 
  -3  11   5        2.98       -2.68      9.15 o 
  -2  11   5       20.74        0.44     17.26 o 
  -1  11   5        9.63       -0.97     11.15 o 
   0  11   5       20.02       29.97      9.22 o 
   1  11   5        1.72        5.53     11.55 o 
   2  11   5        6.69       12.53     10.43 o 
   3  11   5       72.24       70.12     28.04 o 
   4  11   5        5.43       12.89     14.26 o 
   5  11   5       12.33       25.64     19.46 o 
   6  11   5       94.47      156.21     41.09 o 
   7  11   5        0.06       13.29     16.11 o 
   8  11   5        3.11        1.79     11.03 o 
  -5  12   5       23.17       60.65     26.45 o 
  -4  12   5        0.06       -4.73     46.11 o 
  -3  12   5       66.30       72.56     17.51 o 
  -2  12   5       10.66       16.52     15.21 o 
  -1  12   5       61.26      108.15     44.99 o 
   0  12   5       69.75       98.75     33.47 o 
   1  12   5        0.09       -3.53     13.25 o 
   2  12   5       16.29       13.70     18.35 o 
   3  12   5       56.58       32.19     22.45 o 
   4  12   5      296.24      265.02     55.24 o 
   5  12   5       61.00       54.35     28.16 o 
   6  12   5       23.19       25.88     19.74 o 
   7  12   5        0.13        6.58     16.48 o 
  -4  13   5        0.69        3.84      6.97 o 
  -3  13   5        0.85        5.71     10.44 o 
  -2  13   5       15.80       11.87     15.72 o 
  -1  13   5       10.85       -7.43      8.96 o 
   0  13   5        0.63      -33.52     22.35 o 
   1  13   5        0.26       -0.19     13.55 o 
   2  13   5        1.68      -11.41     16.48 o 
   3  13   5        3.67       39.65     25.64 o 
   4  13   5       86.15       99.18     37.31 o 
   5  13   5        0.89      -32.85     21.90 o 
   6  13   5        0.25      -19.01     19.19 o 
  -3  14   5        4.04        7.51     14.31 o 
  -2  14   5        0.32       -7.67     26.23 o 
  -1  14   5        0.20       -4.69     13.96 o 
   0  14   5       16.01        4.12     14.52 o 
   1  14   5        9.81        9.82     15.36 o 
   2  14   5       79.16       99.28     36.74 o 
   3  14   5        5.93       -8.61     15.48 o 
   4  14   5        3.81      -42.68     28.45 o 
  -1  15   5        0.46      -40.38     26.92 o 
   0  15   5       10.44       21.35     15.07 o 
   1  15   5       16.11       40.42     25.74 o 
   0 -13   6       65.89       60.14     24.57 o 
   1 -13   6        0.15        7.89      9.71 o 
   2 -13   6        6.48        5.83     10.19 o 
   3 -13   6       55.87       45.45     15.38 o 
  -2 -12   6      114.13      123.15     37.41 o 
  -1 -12   6       55.23       92.13     31.66 o 
   0 -12   6        0.99       17.56     11.26 o 
   1 -12   6       48.79       36.03     19.05 o 
   2 -12   6      182.81      667.12    527.94 o 
   3 -12   6        0.01        1.20     10.86 o 
   4 -12   6        6.28       25.39     11.81 o 
   5 -12   6        0.13      -17.63     13.22 o 
  -3 -11   6       11.81       17.78     17.85 o 
  -2 -11   6        0.06       10.90     20.94 o 
  -1 -11   6       11.49       30.11     20.61 o 
   0 -11   6        1.61        1.67      7.50 o 
   1 -11   6        2.13        1.83      7.01 o 
   2 -11   6       68.17       57.07     15.62 o 
   3 -11   6        8.43        1.22      8.30 o 
   4 -11   6       22.56        2.85      6.71 o 
   5 -11   6       26.64       21.34     12.99 o 
   6 -11   6        1.34       -3.87      8.02 o 
   7 -11   6        1.08        1.09      8.92 o 
  -5 -10   6        0.00       41.39     23.31 o 
  -4 -10   6       88.54      100.44     35.06 o 
  -3 -10   6       33.50       57.53     25.45 o 
  -2 -10   6        2.53        5.01     12.28 o 
  -1 -10   6        1.35      -12.82     13.85 o 
   0 -10   6       18.32       13.59      8.90 o 
   1 -10   6       26.79       11.87     17.29 o 
   2 -10   6      112.90      133.38     30.04 o 
   3 -10   6        7.41        4.48     10.02 o 
   4 -10   6       40.13       33.61     17.83 o 
   5 -10   6       52.03       58.74     10.91 o 
   6 -10   6        7.06       14.87      7.94 o 
   7 -10   6        0.06        1.37      9.82 o 
   8 -10   6       14.28       42.26     18.14 o 
  -6  -9   6       16.32       -4.69     11.16 o 
  -5  -9   6       18.68       34.65     19.48 o 
  -4  -9   6        0.55      -12.79     13.48 o 
  -3  -9   6        0.20        6.91     11.59 o 
  -2  -9   6       36.14       60.09     23.14 o 
  -1  -9   6       58.83       76.05     25.20 o 
   0  -9   6       38.34       29.45     10.88 o 
   1  -9   6        0.50        1.95      7.38 o 
   2  -9   6       22.79       26.41     11.60 o 
   3  -9   6       40.60       25.88      9.65 o 
   4  -9   6       28.11       49.39     18.70 o 
   5  -9   6      300.22      322.08     24.04 o 
   6  -9   6       33.18       55.58     13.70 o 
   7  -9   6        6.25        0.48     10.57 o 
   8  -9   6       34.44       24.45     10.42 o 
  -7  -8   6        0.37      -27.29     18.19 o 
  -6  -8   6        4.77       37.67     20.12 o 
  -5  -8   6        6.24       16.90     13.80 o 
  -4  -8   6       15.27       -9.44     11.22 o 
  -3  -8   6      372.31      395.15     57.34 o 
  -2  -8   6       18.55       14.48     14.50 o 
  -1  -8   6       82.46       78.57     25.94 o 
   0  -8   6      120.42      124.49     26.11 o 
   1  -8   6       28.37       33.15      8.57 o 
   2  -8   6        9.31        5.80      5.19 o 
   3  -8   6      319.98      292.10     22.42 o 
   4  -8   6        6.62        0.42      4.42 o 
   5  -8   6        3.46        4.93      4.40 o 
   6  -8   6        0.43        1.36      4.82 o 
   7  -8   6      192.61      207.06     23.84 o 
   8  -8   6       24.73       22.03     12.91 o 
   9  -8   6        1.55      -14.42     13.25 o 
  -7  -7   6        1.68       -8.76     14.19 o 
  -6  -7   6        0.95       -4.77     10.20 o 
  -5  -7   6       35.17       43.91     19.01 o 
  -4  -7   6       38.21       37.81     17.52 o 
  -3  -7   6        0.99       -0.85     11.81 o 
  -2  -7   6      835.30      921.48     79.52 o 
  -1  -7   6       19.55       19.34      9.06 o 
   0  -7   6      188.01      162.08     24.61 o 
   1  -7   6      253.04      289.48     27.43 o 
   2  -7   6       48.51       46.19     11.51 o 
   3  -7   6       72.19       71.18     11.68 o 
   4  -7   6      170.24      172.50     14.21 o 
   5  -7   6       25.95       16.57      5.39 o 
   6  -7   6       67.93       49.07      9.25 o 
   7  -7   6       10.80        3.46      6.14 o 
   8  -7   6        1.85       -2.25      9.20 o 
   9  -7   6       10.68       29.09     15.24 o 
  -7  -6   6        4.76       -9.47      8.53 o 
  -6  -6   6       44.26       34.88     18.23 o 
  -5  -6   6       10.00       -4.59     10.47 o 
  -4  -6   6        9.99       22.69     13.92 o 
  -3  -6   6      185.31      184.10     35.49 o 
  -2  -6   6       62.26       67.00     21.53 o 
  -1  -6   6       59.30       62.60     20.94 o 
   0  -6   6        4.09        4.20      7.07 o 
   1  -6   6      235.39      216.23     15.70 o 
   2  -6   6       60.17       53.20      7.81 o 
   3  -6   6       34.42       28.04      5.77 o 
   4  -6   6      117.14      142.16     14.53 o 
   5  -6   6       38.75       33.48      7.73 o 
   6  -6   6       75.13       79.64     10.06 o 
   7  -6   6        1.60       -3.31      4.59 o 
   8  -6   6       64.27       78.66     15.26 o 
   9  -6   6       66.74       47.92     19.64 o 
  10  -6   6        0.28       14.53     12.71 o 
  -8  -5   6        2.25        8.16     14.88 o 
  -7  -5   6       41.27       66.61     27.66 o 
  -6  -5   6       30.31       18.43      9.10 o 
  -5  -5   6        0.23      -10.66     11.35 o 
  -4  -5   6       39.82       59.01     21.34 o 
  -3  -5   6      158.07      152.57     30.92 o 
  -2  -5   6        1.16        0.64      8.12 o 
  -1  -5   6      213.61      217.96     24.94 o 
   0  -5   6       22.78        9.76      5.44 o 
   1  -5   6      170.02      146.47     11.83 o 
   2  -5   6      130.66      141.15     12.20 o 
   3  -5   6        0.44        0.19      2.96 o 
   4  -5   6        9.54        6.44      3.43 o 
   5  -5   6       38.27       30.55      4.77 o 
   6  -5   6      323.52      320.91     17.91 o 
   7  -5   6       22.63       24.31      5.11 o 
   8  -5   6       63.12       66.60     14.17 o 
   9  -5   6      214.77      252.94     27.83 o 
  10  -5   6       15.57       31.95     17.17 o 
  -8  -4   6      124.60      211.90     49.44 o 
  -7  -4   6        7.44      -23.89     19.19 o 
  -6  -4   6       73.41       45.91     20.99 o 
  -5  -4   6       18.47       56.38     15.14 o 
  -4  -4   6      206.11      261.33     38.83 o 
  -3  -4   6       16.97        9.75      6.79 o 
  -2  -4   6        1.38       -0.22      6.64 o 
  -1  -4   6        1.87        4.42      6.08 o 
   0  -4   6        0.32       -3.12      6.07 o 
   1  -4   6       13.00       11.25      3.64 o 
   2  -4   6        0.95        3.63      2.82 o 
   3  -4   6        7.18        3.72      3.42 o 
   4  -4   6       15.08       11.52      3.26 o 
   5  -4   6        0.31        1.85      2.62 o 
   6  -4   6        1.38        1.68      3.68 o 
   7  -4   6      298.57      266.57     14.76 o 
   8  -4   6       28.28       27.37     10.20 o 
   9  -4   6       46.23       64.10     14.52 o 
  10  -4   6       22.73       49.91     22.15 o 
  11  -4   6        7.65       42.54     20.05 o 
  -8  -3   6        0.09       -1.58     11.87 o 
  -7  -3   6       45.07       73.29     27.33 o 
  -6  -3   6      163.50      195.35     40.98 o 
  -5  -3   6      369.61      454.43     58.25 o 
  -4  -3   6      122.10      136.26     16.72 o 
  -3  -3   6       92.97       68.01     25.18 o 
  -2  -3   6       39.34       14.80      5.80 o 
  -1  -3   6      985.19     1007.94     43.61 o 
   0  -3   6      163.36      154.77     18.60 o 
   1  -3   6       40.95       36.49      5.64 o 
   2  -3   6       72.11       80.82      7.31 o 
   3  -3   6      206.89      250.45     10.74 o 
   4  -3   6        4.66        7.49      2.64 o 
   5  -3   6      169.75      152.37      9.97 o 
   6  -3   6       57.24       47.74      6.12 o 
   7  -3   6      107.48       96.74      9.48 o 
   8  -3   6       63.14       56.25      7.11 o 
   9  -3   6       66.19       92.86     17.60 o 
  10  -3   6      155.14      132.18     22.19 o 
  11  -3   6       71.68      125.11     32.09 o 
  -8  -2   6        2.40       37.08     25.37 o 
  -7  -2   6       22.56        2.37     11.80 o 
  -6  -2   6      427.50      382.02     56.66 o 
  -5  -2   6     1012.48     1006.65     57.56 o 
  -4  -2   6      780.98      809.29     48.36 o 
  -3  -2   6        1.34      -16.04     10.69 o 
  -2  -2   6      205.73      228.34     20.66 o 
  -1  -2   6        9.80       -5.14      6.15 o 
   0  -2   6      852.13      953.57     53.73 o 
   1  -2   6        3.16        1.70      2.83 o 
   2  -2   6      414.69      426.97     15.38 o 
   3  -2   6       19.36       25.74      3.23 o 
   4  -2   6        8.34       15.78      3.20 o 
   5  -2   6      374.20      409.01     15.81 o 
   6  -2   6      140.68      121.76     10.47 o 
   7  -2   6       51.17       71.51      8.45 o 
   8  -2   6        1.55        4.26      2.90 o 
   9  -2   6      132.37      134.63     20.64 o 
  10  -2   6        5.87       -3.18     13.83 o 
  11  -2   6        6.87      -13.32     14.36 o 
  -9  -1   6       16.86       94.50     33.68 o 
  -8  -1   6      197.17      216.24     46.37 o 
  -7  -1   6       75.54      117.98     35.85 o 
  -6  -1   6       59.15       72.45     15.57 o 
  -5  -1   6      274.63      282.70     29.54 o 
  -4  -1   6      190.13      179.24     32.50 o 
  -3  -1   6      285.70      302.82     23.85 o 
  -2  -1   6      113.79      116.59     14.09 o 
  -1  -1   6     1807.65     2091.62     46.02 o 
   0  -1   6     3396.25     3616.47     63.17 o 
   1  -1   6      292.33      311.25     14.77 o 
   2  -1   6        2.60       -2.36      5.89 o 
   3  -1   6        6.63        9.26      2.15 o 
   4  -1   6      156.74      192.59     12.42 o 
   5  -1   6       27.75       42.00      7.43 o 
   6  -1   6       26.78       25.90      6.26 o 
   7  -1   6      379.10      352.01     18.03 o 
   8  -1   6        0.22       -0.06      2.42 o 
   9  -1   6       21.80       25.64     12.55 o 
  10  -1   6       98.79      101.23     27.70 o 
  11  -1   6        5.16        1.58      9.12 o 
  -9   0   6       47.67       87.91     32.35 o 
  -8   0   6      342.30      340.27     58.32 o 
  -7   0   6      156.30      147.94     34.88 o 
  -6   0   6       39.70       25.81     13.39 o 
  -5   0   6     1576.08     1516.76     99.59 o 
  -4   0   6        1.83        0.73      4.69 o 
  -3   0   6        1.97       31.11      7.55 o 
  -2   0   6       85.01       85.21      9.90 o 
  -1   0   6      984.21     1046.67     36.78 o 
   0   0   6      554.94      612.03     20.98 o 
   1   0   6     1342.64     1204.86    137.88 o 
   2   0   6        0.12       31.23     12.63 o 
   3   0   6     1037.98      958.07    125.55 o 
   4   0   6      776.34      795.52     26.20 o 
   5   0   6       30.07       23.74      6.07 o 
   6   0   6      208.82      235.04     26.13 o 
   7   0   6      212.42      227.33     16.01 o 
   8   0   6     1097.80     1205.20     41.64 o 
   9   0   6      357.49      400.01     36.81 o 
  10   0   6       26.88       27.95     17.11 o 
  11   0   6        9.68       -3.94     11.56 o 
  -9   1   6       11.72        4.07     12.54 o 
  -8   1   6      399.36      471.42     67.54 o 
  -7   1   6      707.29      738.96     41.40 o 
  -6   1   6      173.86      166.87     19.17 o 
  -5   1   6     2781.00     2910.89     74.53 o 
  -4   1   6      857.41      836.38     31.62 o 
  -3   1   6      357.74      357.89     19.91 o 
  -2   1   6     1643.21     1819.79     42.88 o 
  -1   1   6      115.93      108.79      8.38 o 
   0   1   6     5587.41     5942.34     55.21 o 
   1   1   6      560.48      580.80     20.49 o 
   2   1   6      329.54      245.29     27.95 o 
   3   1   6      784.16      805.11     53.13 o 
   4   1   6     1140.62     1211.18     34.49 o 
   5   1   6      637.86      705.69     29.82 o 
   6   1   6     1024.19     1082.94     54.22 o 
   7   1   6     1242.90     1237.77     38.72 o 
   8   1   6     1260.57     1350.18     46.96 o 
   9   1   6      177.43      188.73     20.31 o 
  10   1   6       41.90       94.05     27.86 o 
  11   1   6        8.30       18.92     15.46 o 
  -9   2   6       72.98       25.11     18.63 o 
  -8   2   6       67.24       53.17     23.64 o 
  -7   2   6        0.43        3.39      8.48 o 
  -6   2   6       98.50       97.01     11.30 o 
  -5   2   6        2.77       -4.42      5.43 o 
  -4   2   6      332.89      352.94     17.99 o 
  -3   2   6      183.38      193.15     14.75 o 
  -2   2   6     1749.24     1954.91     43.63 o 
  -1   2   6      281.82      280.10     13.12 o 
   0   2   6      679.39      711.30     19.50 o 
   1   2   6     1040.62     1032.51     21.17 o 
   2   2   6     2159.44     2200.17     74.36 o 
   3   2   6     1204.47     1311.04     34.29 o 
   4   2   6      132.34      140.31     25.15 o 
   5   2   6      103.28      153.48     19.87 o 
   6   2   6      251.72      236.32     16.76 o 
   7   2   6        3.16        3.90      4.90 o 
   8   2   6        0.13       -4.28      4.84 o 
   9   2   6        1.78       12.67     10.38 o 
  10   2   6       17.84       43.10     19.69 o 
  11   2   6       77.11       54.44     23.86 o 
  -9   3   6        1.46       21.40     18.12 o 
  -8   3   6      156.62      192.19     43.48 o 
  -7   3   6      303.00      328.58     52.75 o 
  -6   3   6        2.98        8.09      3.97 o 
  -5   3   6        0.00       -1.45      2.99 o 
  -4   3   6        7.07        5.84      3.60 o 
  -3   3   6      308.64      302.70     17.76 o 
  -2   3   6      181.64      185.68     13.50 o 
  -1   3   6      393.66      393.82     15.55 o 
   0   3   6      613.15      671.06     19.75 o 
   1   3   6       42.02       43.64      5.18 o 
   2   3   6      332.75      322.79     49.60 o 
   3   3   6       11.35        8.86      4.42 o 
   4   3   6       45.90       61.99     17.96 o 
   5   3   6       39.68       46.13     11.58 o 
   6   3   6        2.07        8.93      6.39 o 
   7   3   6        0.29       -2.39      4.74 o 
   8   3   6        6.76        5.24      6.98 o 
   9   3   6      539.70      568.37     41.08 o 
  10   3   6      330.19      418.89     58.93 o 
  11   3   6       15.49       19.01     15.04 o 
  -8   4   6        0.23       27.04     18.39 o 
  -7   4   6       47.26       51.03     20.17 o 
  -6   4   6        3.17       -2.12      4.49 o 
  -5   4   6      445.62      422.77     17.09 o 
  -4   4   6      260.93      260.77     18.12 o 
  -3   4   6      488.25      512.99     22.15 o 
  -2   4   6      841.69      911.05     23.64 o 
  -1   4   6       14.79       11.89      4.67 o 
   0   4   6      675.78      687.09     21.34 o 
   1   4   6       60.38       54.73      8.71 o 
   2   4   6        1.34        4.98      3.49 o 
   3   4   6       51.75       44.08     10.56 o 
   4   4   6      359.21      331.42     40.42 o 
   5   4   6      510.35      539.74     31.61 o 
   6   4   6        0.61       67.11     83.74 o 
   7   4   6      196.79      176.47     32.08 o 
   8   4   6        5.33       15.44      8.79 o 
   9   4   6      412.58      433.89     37.42 o 
  10   4   6        0.85        2.19      8.80 o 
  11   4   6        0.45       31.52     19.13 o 
  -8   5   6       19.11       65.37     26.05 o 
  -7   5   6       44.17       50.53     21.25 o 
  -6   5   6      129.43      115.82     16.57 o 
  -5   5   6      154.64      158.61     32.00 o 
  -4   5   6      711.42      791.85     65.70 o 
  -3   5   6        0.39       -1.95      2.47 o 
  -2   5   6        0.19        1.38      2.39 o 
  -1   5   6       27.10       30.14      5.00 o 
   0   5   6      282.66      319.52     15.43 o 
   1   5   6       98.63       75.90      7.71 o 
   2   5   6      367.44      373.15     21.08 o 
   3   5   6      105.56      126.30     14.95 o 
   4   5   6       21.88       12.51      8.17 o 
   5   5   6        0.25       -6.95      7.63 o 
   6   5   6      100.29       92.70     24.06 o 
   7   5   6       37.11       33.32     15.86 o 
   8   5   6      666.11      724.65     69.36 o 
   9   5   6       17.86       29.42     11.30 o 
  10   5   6      127.71      115.02     29.47 o 
  11   5   6       10.91       50.91     21.93 o 
  -8   6   6        1.55        3.08     10.78 o 
  -7   6   6        2.92       17.41     14.21 o 
  -6   6   6       57.57       48.35     27.91 o 
  -5   6   6        6.26       -8.73     12.54 o 
  -4   6   6       63.62       84.83     22.94 o 
  -3   6   6      131.83      148.75     27.28 o 
  -2   6   6        1.02        1.29      3.22 o 
  -1   6   6       39.68       46.93      6.38 o 
   0   6   6       20.58       38.47      6.50 o 
   1   6   6      153.06      156.35     14.69 o 
   2   6   6       28.94       32.82      7.97 o 
   3   6   6      116.62      115.00     11.76 o 
   4   6   6      351.98      336.97     26.96 o 
   5   6   6       18.69        7.52      9.34 o 
   6   6   6      128.03      131.58     31.35 o 
   7   6   6      184.19      215.58     39.52 o 
   8   6   6       17.18       17.66     15.23 o 
   9   6   6      148.32      167.94     35.73 o 
  10   6   6       12.09       41.24     18.68 o 
  -8   7   6        0.25       32.45     20.13 o 
  -7   7   6       33.86       40.83     20.36 o 
  -6   7   6      211.04      190.91     50.60 o 
  -5   7   6       25.25       31.52     11.21 o 
  -4   7   6        6.03        5.17     13.10 o 
  -3   7   6       21.72       17.96      6.50 o 
  -2   7   6        6.53       -0.44      3.50 o 
  -1   7   6       64.68       59.75      8.28 o 
   0   7   6      114.47       64.99     19.45 o 
   1   7   6       29.73       28.58      9.25 o 
   2   7   6        4.33        7.19      6.96 o 
   3   7   6        1.21        9.38      5.62 o 
   4   7   6      664.19      669.91     41.17 o 
   5   7   6       63.24       46.61     12.21 o 
   6   7   6       21.53       32.74     18.16 o 
   7   7   6       96.91      109.88     28.59 o 
   8   7   6        8.76       23.68     16.32 o 
   9   7   6        0.19       -9.63     12.06 o 
  10   7   6        0.02       22.21     15.91 o 
  -7   8   6        3.31       -8.64     11.71 o 
  -6   8   6       46.58       58.76     22.34 o 
  -5   8   6      275.78      295.40     31.21 o 
  -4   8   6       11.34        3.04     11.47 o 
  -3   8   6        0.00       -1.23      5.87 o 
  -2   8   6       45.15       47.42      7.86 o 
  -1   8   6      162.29      166.64     16.25 o 
   0   8   6       11.64       11.29      4.55 o 
   1   8   6        0.03        1.50      4.44 o 
   2   8   6       15.20        5.86      6.71 o 
   3   8   6        5.97        1.67      5.34 o 
   4   8   6       82.85       72.98     27.01 o 
   5   8   6      112.20      138.60     33.81 o 
   6   8   6        8.07       33.36     18.47 o 
   7   8   6       17.03       29.38     18.38 o 
   8   8   6        2.93       59.06     23.67 o 
   9   8   6       43.41       12.29     12.66 o 
  10   8   6        0.17       20.80     15.05 o 
  -7   9   6       32.62       62.04     24.45 o 
  -6   9   6        1.31        1.17     11.85 o 
  -5   9   6        2.98       -0.77      8.36 o 
  -4   9   6       32.41       34.89     11.72 o 
  -3   9   6       80.53       74.22     11.70 o 
  -2   9   6      111.17      113.55     12.75 o 
  -1   9   6        1.86        0.48      3.64 o 
   0   9   6      130.40      105.20     18.06 o 
   1   9   6       42.51       38.31     12.58 o 
   2   9   6      180.92      165.45     32.84 o 
   3   9   6       86.87      126.98     33.71 o 
   4   9   6       28.58        9.38      8.64 o 
   5   9   6       41.94       54.33     23.69 o 
   6   9   6        2.02       -5.98     10.11 o 
   7   9   6        4.35      -11.75     14.24 o 
   8   9   6       28.49       50.32     23.55 o 
   9   9   6        1.36       -5.87     11.12 o 
  -6  10   6       62.94       47.82     23.27 o 
  -5  10   6       38.97       39.90     22.54 o 
  -4  10   6      117.60       89.88     18.88 o 
  -3  10   6        3.43        7.36      6.38 o 
  -2  10   6        3.88       -0.22      8.07 o 
  -1  10   6       74.69       64.78     11.19 o 
   0  10   6      200.61      201.14     25.78 o 
   1  10   6       10.29       -0.13     19.81 o 
   2  10   6      127.22      119.20     33.95 o 
   3  10   6        6.54        6.04     14.25 o 
   4  10   6        0.15        1.76     10.14 o 
   5  10   6        7.07       22.49     19.29 o 
   6  10   6       37.24       57.60     25.40 o 
   7  10   6        5.77       23.93     22.08 o 
   8  10   6        1.88        0.09     10.09 o 
   9  10   6        3.62      -15.06     16.41 o 
  -5  11   6        5.09        1.86      8.35 o 
  -4  11   6        7.99       10.47     10.91 o 
  -3  11   6        1.67        3.67      8.52 o 
  -2  11   6        1.59        2.71      8.39 o 
  -1  11   6       35.37       22.48      9.97 o 
   0  11   6      137.32      131.18     17.75 o 
   1  11   6       73.45       84.28     31.20 o 
   2  11   6        3.51      -26.99     19.22 o 
   3  11   6        2.55       -4.19     10.87 o 
   4  11   6        0.33      -18.11     15.38 o 
   5  11   6        1.47       13.87     18.15 o 
   6  11   6       82.47      104.06     35.68 o 
   7  11   6        0.06       39.69     24.03 o 
   8  11   6        0.03      -30.33     21.44 o 
  -5  12   6       15.96       25.19     19.61 o 
  -4  12   6       36.66       55.53     15.19 o 
  -3  12   6        3.27       11.36      9.36 o 
  -2  12   6        2.99       -6.59      7.82 o 
  -1  12   6        0.01        5.69      8.45 o 
   0  12   6       10.87      -13.42     16.19 o 
   1  12   6        4.53       10.21     14.83 o 
   2  12   6       27.57       29.46     19.72 o 
   3  12   6       21.48       42.12     23.48 o 
   4  12   6       41.16       56.04     27.47 o 
   5  12   6       28.53        6.53     16.89 o 
   6  12   6        1.19       -5.08     14.73 o 
   7  12   6        1.60        4.98     21.18 o 
  -4  13   6        0.08       13.44     15.20 o 
  -3  13   6        0.70      -16.92     11.28 o 
  -2  13   6       66.89       68.16     18.13 o 
  -1  13   6        7.49        7.68     15.26 o 
   0  13   6       39.48       34.00     22.98 o 
   1  13   6       92.36      111.04     37.22 o 
   2  13   6        0.94      -34.03     23.07 o 
   3  13   6        0.05       16.52     18.29 o 
   4  13   6       12.39       37.62     23.77 o 
   5  13   6       22.14       92.67     38.75 o 
  -3  14   6       29.14       25.62     19.38 o 
  -2  14   6        0.01       11.10      7.94 o 
  -1  14   6        0.02       17.36     17.43 o 
   0  14   6       38.42       34.66     24.99 o 
   1  14   6       17.60        1.17     13.08 o 
   2  14   6       12.75       31.67     26.56 o 
   3  14   6       17.67        9.65     14.94 o 
   0  15   6        2.66        0.79     21.71 o 
  -1 -12   7      203.28      194.47     42.09 o 
   0 -12   7        7.05       24.29     16.58 o 
   1 -12   7      123.99      187.71     28.77 o 
   2 -12   7       14.63       23.74     12.36 o 
   3 -12   7       97.64       93.05     20.40 o 
   4 -12   7        5.95       12.99      8.98 o 
  -2 -11   7      235.94      277.59     53.84 o 
  -1 -11   7      206.71      228.54     32.15 o 
   0 -11   7       43.13       50.54     16.07 o 
   1 -11   7       53.71       71.88     16.79 o 
   2 -11   7       10.39        8.25      8.31 o 
   3 -11   7        6.58       16.41      9.25 o 
   4 -11   7        4.80       -5.03      8.13 o 
   5 -11   7        0.77        5.19      8.96 o 
  -4 -10   7        9.01       -4.13     11.51 o 
  -3 -10   7       20.61       35.81     18.17 o 
  -2 -10   7        1.89       10.85     14.40 o 
  -1 -10   7      183.82      220.60     61.01 o 
   0 -10   7       68.50       69.94     24.36 o 
   1 -10   7        7.59        1.51     10.85 o 
   2 -10   7      100.03       98.13     19.58 o 
   3 -10   7        4.44      -12.61      8.41 o 
   4 -10   7      287.64      356.18     34.92 o 
   5 -10   7        6.24       18.86     13.13 o 
   6 -10   7       23.02       35.14     11.26 o 
   7 -10   7       11.49        1.12      5.54 o 
  -5  -9   7       38.24       34.55     20.17 o 
  -4  -9   7        3.91      -25.46     17.95 o 
  -3  -9   7       49.99       79.07     28.62 o 
  -2  -9   7        0.68       -4.82     10.53 o 
  -1  -9   7      133.57      116.60     22.53 o 
   0  -9   7        0.86        0.57     10.94 o 
   1  -9   7       11.78        1.33      7.39 o 
   2  -9   7       37.56       54.46     14.88 o 
   3  -9   7        8.53        9.58      7.05 o 
   4  -9   7       26.70       35.05     11.42 o 
   5  -9   7       66.00      110.10     25.40 o 
   6  -9   7       77.02       87.14     15.94 o 
   7  -9   7       29.85       44.02     12.45 o 
   8  -9   7        0.64       46.95     17.60 o 
  -6  -8   7       14.33       15.08     13.12 o 
  -5  -8   7        5.48       52.73     24.33 o 
  -4  -8   7        2.76        2.22      7.88 o 
  -3  -8   7       15.30       20.18     14.96 o 
  -2  -8   7       66.92       47.15     20.87 o 
  -1  -8   7       26.59       25.55     11.33 o 
   0  -8   7        5.05        9.75     12.28 o 
   1  -8   7      213.21      214.45     25.90 o 
   2  -8   7      335.61      305.62     23.21 o 
   3  -8   7       68.01       66.40     11.54 o 
   4  -8   7        4.04        2.43      4.79 o 
   5  -8   7      139.52      144.09     18.84 o 
   6  -8   7       17.79       11.33      6.44 o 
   7  -8   7       26.70       17.15      9.92 o 
   8  -8   7        0.00       -1.91      7.02 o 
   9  -8   7        0.02       20.83     13.33 o 
  -7  -7   7        9.58        0.85      9.22 o 
  -6  -7   7      105.73      155.88     38.70 o 
  -5  -7   7        5.91       16.86     13.84 o 
  -4  -7   7        4.03       41.99     20.27 o 
  -3  -7   7       23.05        3.14      9.12 o 
  -2  -7   7        0.00       17.56     13.44 o 
  -1  -7   7      124.03      121.40     17.23 o 
   0  -7   7        8.79        4.82      5.53 o 
   1  -7   7        6.11        7.00      6.64 o 
   2  -7   7      250.55      223.79     25.09 o 
   3  -7   7      326.87      292.44     28.16 o 
   4  -7   7        1.06      -18.86     12.57 o 
   5  -7   7       13.43       10.84      4.49 o 
   6  -7   7        1.58        0.46      7.08 o 
   7  -7   7      184.42      182.50     22.22 o 
   8  -7   7        8.52       24.16      9.91 o 
   9  -7   7        0.05       -6.04      8.67 o 
  -7  -6   7      297.82      286.26     58.24 o 
  -6  -6   7        0.09        3.24      7.34 o 
  -5  -6   7        1.51       22.96     13.52 o 
  -4  -6   7        6.16        6.51     10.36 o 
  -3  -6   7      185.48      161.95     34.30 o 
  -2  -6   7       66.84       78.29     23.21 o 
  -1  -6   7       76.96       70.75     14.89 o 
   0  -6   7      129.36      116.30     18.00 o 
   1  -6   7      187.98      256.11     25.39 o 
   2  -6   7       51.89       43.31     10.29 o 
   3  -6   7      245.97      265.65     21.76 o 
   4  -6   7       10.81       14.50      5.77 o 
   5  -6   7       41.08       47.74      8.96 o 
   6  -6   7      120.74      114.46     13.36 o 
   7  -6   7        2.25        3.00      5.56 o 
   8  -6   7       26.60       34.38     11.46 o 
   9  -6   7        0.34      -17.15     11.91 o 
  10  -6   7       10.74       17.00     12.08 o 
  -7  -5   7       19.45       11.65     15.15 o 
  -6  -5   7      151.26      207.19     45.90 o 
  -5  -5   7        0.06       14.87      9.40 o 
  -4  -5   7        6.51       19.38     11.94 o 
  -3  -5   7       68.73       34.96     17.87 o 
  -2  -5   7      928.78      926.68     74.67 o 
  -1  -5   7       10.72       23.37     10.97 o 
   0  -5   7        0.23        4.11      4.50 o 
   1  -5   7        4.20        2.57      3.09 o 
   2  -5   7       53.84       59.93      7.88 o 
   3  -5   7      206.30      197.00     18.80 o 
   4  -5   7        9.67        8.30      3.34 o 
   5  -5   7       37.80       24.65      6.42 o 
   6  -5   7       66.93       71.78     10.22 o 
   7  -5   7       12.51        6.95      4.33 o 
   8  -5   7      188.68      189.90     23.09 o 
   9  -5   7       47.75       44.98     12.95 o 
  10  -5   7        2.26       12.19     11.47 o 
  -8  -4   7       16.61       45.92     25.70 o 
  -7  -4   7        9.85        8.83     16.47 o 
  -6  -4   7      121.12      169.94     41.32 o 
  -5  -4   7      349.39      319.79     50.51 o 
  -4  -4   7      428.46      396.62     53.64 o 
  -3  -4   7      633.30      692.30     63.38 o 
  -2  -4   7     1037.37     1068.60     51.21 o 
  -1  -4   7     1630.04     1674.13     53.31 o 
   0  -4   7       80.64       74.92     11.21 o 
   1  -4   7       32.01       45.33     12.74 o 
   2  -4   7        1.96       -0.43      3.38 o 
   3  -4   7      169.18      165.15     13.43 o 
   4  -4   7      331.82      366.25     15.02 o 
   5  -4   7      154.45      122.72      9.42 o 
   6  -4   7       43.22       39.89      5.84 o 
   7  -4   7       24.40       25.47      6.90 o 
   8  -4   7       72.79       91.90     17.26 o 
   9  -4   7        0.75       15.62      8.58 o 
  10  -4   7        7.69        4.46      9.05 o 
  -8  -3   7       44.77       69.90     30.26 o 
  -7  -3   7       81.36       84.36     29.92 o 
  -6  -3   7       35.23        5.01     13.12 o 
  -5  -3   7       39.23       37.62     18.79 o 
  -4  -3   7      117.38       94.96     26.39 o 
  -3  -3   7       57.35       77.39     21.15 o 
  -2  -3   7       94.87       87.31     19.12 o 
  -1  -3   7       16.12       14.07      7.98 o 
   0  -3   7      277.22      311.60     34.44 o 
   1  -3   7      295.68      351.55     29.07 o 
   2  -3   7      760.65      777.37     24.68 o 
   3  -3   7        1.47        3.62      2.75 o 
   4  -3   7      187.66      174.85      9.67 o 
   5  -3   7       90.18      113.32      8.62 o 
   6  -3   7        5.91        5.17      2.79 o 
   7  -3   7       12.22        0.45      7.67 o 
   8  -3   7       12.09        4.50     20.43 o 
   9  -3   7       81.82       64.19     15.32 o 
  10  -3   7        3.39        1.16      6.06 o 
  11  -3   7       20.31       37.82     18.73 o 
  -8  -2   7       19.88       37.46     22.17 o 
  -7  -2   7       30.31       68.85     28.96 o 
  -6  -2   7       55.10       42.80     21.26 o 
  -5  -2   7      432.80      375.12     52.99 o 
  -4  -2   7      617.61      632.67     56.78 o 
  -3  -2   7     1134.89     1112.28     42.46 o 
  -2  -2   7      855.61      838.45     34.72 o 
  -1  -2   7       42.91       48.28     10.02 o 
   0  -2   7        5.00       14.28      9.32 o 
   1  -2   7        0.90        1.57      7.65 o 
   2  -2   7      144.47      157.19      9.18 o 
   3  -2   7        0.04        0.92      1.64 o 
   4  -2   7      239.18      237.90     10.42 o 
   5  -2   7        5.59        3.98      2.92 o 
   6  -2   7       45.74       39.97      6.22 o 
   7  -2   7      225.98      220.31     16.93 o 
   8  -2   7       30.34       21.21      7.08 o 
   9  -2   7        0.40       10.67      7.65 o 
  10  -2   7        9.48       -0.27     10.41 o 
  11  -2   7        0.58       -5.43     10.28 o 
  -8  -1   7        5.31       30.11     11.28 o 
  -7  -1   7       51.58       72.91     15.80 o 
  -6  -1   7      361.09      400.20     78.77 o 
  -5  -1   7       12.77       12.70      6.29 o 
  -4  -1   7      663.32      567.71     30.87 o 
  -3  -1   7        2.75        4.28      4.65 o 
  -2  -1   7        4.70        5.80      5.38 o 
  -1  -1   7      169.03      199.43     28.56 o 
   0  -1   7      940.71      944.02     34.73 o 
   1  -1   7     1026.15     1172.35     30.97 o 
   2  -1   7     3010.89     3201.25     75.47 o 
   3  -1   7       19.72       23.74      9.67 o 
   4  -1   7        2.00        4.41      2.38 o 
   5  -1   7        5.73        8.14      3.93 o 
   6  -1   7       36.47       28.86      6.74 o 
   7  -1   7      111.55      135.73     13.40 o 
   8  -1   7      198.57      199.53     16.17 o 
   9  -1   7        9.68       28.18     21.82 o 
  10  -1   7       66.16       70.09     16.58 o 
  11  -1   7       12.90        3.33     15.53 o 
  -8   0   7       18.39       -3.33     11.31 o 
  -7   0   7       23.92       33.51     10.49 o 
  -6   0   7        1.27        5.12      5.57 o 
  -5   0   7       70.88       56.13      9.96 o 
  -4   0   7      253.68      227.28     18.56 o 
  -3   0   7        0.66        3.90      4.86 o 
  -2   0   7        0.01        2.68      3.52 o 
  -1   0   7      357.47      387.50     23.84 o 
   0   0   7      381.59      450.05     23.15 o 
   1   0   7      213.78      216.39     14.05 o 
   2   0   7      468.33      490.53     41.35 o 
   3   0   7     1059.07     1168.32     67.48 o 
   4   0   7      193.10      206.49     12.23 o 
   5   0   7       34.71       29.78      6.63 o 
   6   0   7      558.01      579.59     28.56 o 
   7   0   7       88.92       86.69     15.34 o 
   8   0   7      215.90      242.12     19.98 o 
   9   0   7        4.80       -3.39      5.76 o 
  10   0   7       32.31       11.25     16.67 o 
  11   0   7       12.17      -15.80     13.90 o 
  -8   1   7        9.99       -3.34     11.58 o 
  -7   1   7       20.72        8.61      6.66 o 
  -6   1   7      554.25      546.81     29.82 o 
  -5   1   7      146.11      140.73     14.63 o 
  -4   1   7      393.92      398.08     27.96 o 
  -3   1   7      247.47      258.90     34.12 o 
  -2   1   7       25.51       26.53      7.20 o 
  -1   1   7      145.58      156.21     12.63 o 
   0   1   7        0.39        6.82      3.98 o 
   1   1   7     2142.29     2273.21     33.27 o 
   2   1   7       55.76       49.47     13.97 o 
   3   1   7      240.28      191.22     13.03 o 
   4   1   7        0.01        1.17      9.26 o 
   5   1   7        9.23        5.82      4.64 o 
   6   1   7      293.14      314.75     22.04 o 
   7   1   7      160.15      152.25     20.14 o 
   8   1   7      232.66      225.00     27.07 o 
   9   1   7      381.59      391.31     26.67 o 
  10   1   7        2.92        1.25      9.93 o 
  11   1   7      132.79      143.04     36.56 o 
  -8   2   7       38.44       39.64     23.82 o 
  -7   2   7       39.23       29.35     17.85 o 
  -6   2   7      305.58      326.00     25.51 o 
  -5   2   7      115.35      116.01     15.07 o 
  -4   2   7       23.49       13.05      5.41 o 
  -3   2   7      541.97      507.12     25.25 o 
  -2   2   7       31.07       36.56      6.76 o 
  -1   2   7      640.72      738.55     22.98 o 
   0   2   7      166.96      190.31     10.93 o 
   1   2   7       91.80       45.85     20.19 o 
   2   2   7      183.64      191.24     13.08 o 
   3   2   7       32.23       33.45      5.57 o 
   4   2   7      111.69       99.46     22.91 o 
   5   2   7       33.20       23.81     12.24 o 
   6   2   7      190.17      179.22     17.54 o 
   7   2   7       51.51       48.19      9.39 o 
   8   2   7        1.18        9.55      5.96 o 
   9   2   7       24.17       27.46      9.29 o 
  10   2   7      367.96      305.49     49.53 o 
  11   2   7       73.05       72.59     24.70 o 
  -8   3   7      229.11      383.18     60.82 o 
  -7   3   7       16.53       37.96     20.00 o 
  -6   3   7        1.70        6.86      5.51 o 
  -5   3   7      936.42     1020.97     40.34 o 
  -4   3   7     1300.62     1328.89     64.24 o 
  -3   3   7      748.80      816.52     31.26 o 
  -2   3   7       54.43       50.67      8.05 o 
  -1   3   7        4.88        9.42      3.14 o 
   0   3   7      210.57      210.13     11.83 o 
   1   3   7        0.85        4.94      2.62 o 
   2   3   7       85.26      121.97     10.50 o 
   3   3   7      186.59      165.80     19.96 o 
   4   3   7     1175.97     1156.73     74.96 o 
   5   3   7       10.44        9.94      6.62 o 
   6   3   7       94.44      113.06     18.83 o 
   7   3   7        2.89       -1.76      5.37 o 
   8   3   7      343.54      394.70     38.49 o 
   9   3   7      785.00      790.17     49.02 o 
  10   3   7        7.54      -26.29     17.66 o 
  11   3   7       54.92       94.91     30.42 o 
  -8   4   7        0.66      -18.08     15.99 o 
  -7   4   7       71.05      115.56     31.97 o 
  -6   4   7      151.03      153.71     35.61 o 
  -5   4   7      660.21      655.07     28.79 o 
  -4   4   7      801.08      853.00     34.14 o 
  -3   4   7      192.46      208.44     15.67 o 
  -2   4   7       14.76       26.36      4.89 o 
  -1   4   7      187.65      161.63     10.90 o 
   0   4   7      702.41      851.37     24.59 o 
   1   4   7     1937.78     1967.67     41.41 o 
   2   4   7      290.50      290.23     17.41 o 
   3   4   7      109.36      111.40     13.25 o 
   4   4   7      309.62      348.16     23.73 o 
   5   4   7      499.14      553.21     40.32 o 
   6   4   7       57.31       59.58     14.57 o 
   7   4   7       85.57       93.64     18.67 o 
   8   4   7      266.33      254.26     28.24 o 
   9   4   7      702.53      685.31     82.83 o 
  10   4   7        4.51        8.32     11.43 o 
  11   4   7       53.30        9.25     12.25 o 
  -8   5   7       78.49      119.24     34.93 o 
  -7   5   7       82.15      126.62     34.14 o 
  -6   5   7       53.08       71.77     24.92 o 
  -5   5   7       48.63       32.01     16.40 o 
  -4   5   7      199.93      185.75     29.75 o 
  -3   5   7       33.94       39.27     10.68 o 
  -2   5   7       66.96       65.62      7.08 o 
  -1   5   7      543.11      589.96     21.35 o 
   0   5   7      273.27      313.56     20.79 o 
   1   5   7       60.08       51.64     10.96 o 
   2   5   7      237.22      228.41     20.03 o 
   3   5   7       19.79       15.66      6.98 o 
   4   5   7      236.43      263.30     19.64 o 
   5   5   7       43.04       33.46     12.28 o 
   6   5   7       39.67       26.87     17.63 o 
   7   5   7        0.12      -16.66     12.68 o 
   8   5   7       91.07      107.91     27.98 o 
   9   5   7      271.67      294.63     33.45 o 
  10   5   7       62.94      669.74     75.47 o 
  11   5   7        0.79      -31.57     21.05 o 
  -8   6   7       23.95      -11.73     15.34 o 
  -7   6   7       22.95       74.07     29.82 o 
  -6   6   7        6.22       14.99     13.15 o 
  -5   6   7       22.71       21.51     14.66 o 
  -4   6   7      565.91      511.59     55.70 o 
  -3   6   7       69.00       56.61      8.51 o 
  -2   6   7       31.29       24.79      6.02 o 
  -1   6   7       57.07       53.33      7.72 o 
   0   6   7      131.37      153.31     13.95 o 
   1   6   7      180.80      195.50     13.43 o 
   2   6   7        8.82        6.87      4.98 o 
   3   6   7       31.22       36.98      7.33 o 
   4   6   7       18.14       12.52      5.52 o 
   5   6   7       24.61       39.68      9.18 o 
   6   6   7        0.88       -6.07     10.06 o 
   7   6   7      233.79      213.52     41.13 o 
   8   6   7       44.74       84.36     26.29 o 
   9   6   7       37.25       39.14     18.15 o 
  10   6   7       52.96       36.85     26.17 o 
  -7   7   7       39.35       90.73     27.74 o 
  -6   7   7        6.42        2.41     23.93 o 
  -5   7   7       23.41       15.70      9.82 o 
  -4   7   7      886.04      782.41     69.01 o 
  -3   7   7     1017.21     1022.56     73.52 o 
  -2   7   7       28.72       37.18      7.52 o 
  -1   7   7       10.67        5.04      3.53 o 
   0   7   7        4.61       21.76     10.08 o 
   1   7   7       48.74       44.14      7.47 o 
   2   7   7       48.47       71.07     10.02 o 
   3   7   7       70.50       57.17      9.96 o 
   4   7   7        5.60        3.20      6.57 o 
   5   7   7      383.55      324.02     47.92 o 
   6   7   7      126.94      122.62     32.55 o 
   7   7   7        2.12        1.73      8.96 o 
   8   7   7      180.35      192.71     41.13 o 
   9   7   7       91.72       79.96     27.58 o 
  10   7   7      198.77      264.36     48.76 o 
  -7   8   7       45.06       45.76     23.15 o 
  -6   8   7        1.48       13.40     17.12 o 
  -5   8   7      221.87      237.74     28.95 o 
  -4   8   7       15.52       -2.41      9.45 o 
  -3   8   7      115.12      156.77     22.53 o 
  -2   8   7        6.29        5.55      4.25 o 
  -1   8   7       68.06       51.60      9.37 o 
   0   8   7      161.73      173.27     14.92 o 
   1   8   7      125.72      150.39     16.34 o 
   2   8   7      473.38      440.62     29.32 o 
   3   8   7       59.00       47.13     11.92 o 
   4   8   7       21.34       39.07     19.50 o 
   5   8   7       47.43       26.26     17.95 o 
   6   8   7        2.56      -12.28     13.63 o 
   7   8   7        2.65       11.84     13.36 o 
   8   8   7        1.60       15.16     13.79 o 
   9   8   7      155.56      201.45     45.60 o 
  10   8   7       29.16       36.18     21.79 o 
  -6   9   7       47.30       75.10     26.97 o 
  -5   9   7        1.91       18.24     10.02 o 
  -4   9   7        0.00        0.74      6.35 o 
  -3   9   7       24.35        4.62      6.74 o 
  -2   9   7        0.92        1.15      3.71 o 
  -1   9   7       21.34        4.77      5.97 o 
   0   9   7      183.54      156.36     22.05 o 
   1   9   7       60.84       45.91      9.88 o 
   2   9   7       42.10       41.73     13.44 o 
   3   9   7      760.73      740.92     80.27 o 
   4   9   7        0.10       31.95     19.22 o 
   5   9   7       84.61      112.58     33.04 o 
   6   9   7       23.37      -12.46     13.78 o 
   7   9   7        6.76        1.51     14.61 o 
   8   9   7       15.02       -6.29     16.23 o 
   9   9   7       18.20       -8.88     14.56 o 
  -6  10   7       79.44       67.89     27.44 o 
  -5  10   7      255.14      304.78     34.57 o 
  -4  10   7       99.93      107.63     20.40 o 
  -3  10   7        1.40        0.81      6.68 o 
  -2  10   7       14.57       12.19      8.76 o 
  -1  10   7        7.52        4.76      4.53 o 
   0  10   7      104.07      116.54     20.18 o 
   1  10   7      270.00      236.62     29.61 o 
   2  10   7      145.17      168.90     40.59 o 
   3  10   7       52.78       80.20     30.04 o 
   4  10   7       80.15      173.36     41.86 o 
   5  10   7      120.39      154.72     40.63 o 
   6  10   7        8.50       -5.78     15.35 o 
   7  10   7        6.08      -20.50     17.98 o 
   8  10   7        1.28       23.50     18.47 o 
   9  10   7        9.17        9.74     19.32 o 
  -5  11   7      114.73       90.96     27.05 o 
  -4  11   7       37.83       39.97     12.40 o 
  -3  11   7       19.57       39.28     16.34 o 
  -2  11   7        4.48      -13.54      9.02 o 
  -1  11   7        1.87       -3.97      7.22 o 
   0  11   7      114.20      111.41     21.86 o 
   1  11   7      178.18      183.75     43.17 o 
   2  11   7      103.22       96.58     32.48 o 
   3  11   7       11.92        0.62     11.44 o 
   4  11   7        2.59       10.19     15.79 o 
   5  11   7       24.00       51.25     25.58 o 
   6  11   7       21.88       39.35     23.37 o 
   7  11   7        0.50      -31.18     22.05 o 
   8  11   7       30.71      181.67     47.36 o 
  -4  12   7        0.16       -4.77     28.74 o 
  -3  12   7        3.35       -8.61     10.78 o 
  -2  12   7       67.01       67.28     17.55 o 
  -1  12   7        2.12        6.61     14.64 o 
   0  12   7       45.79       33.02     14.32 o 
   1  12   7        9.89       35.20     19.74 o 
   2  12   7        0.24       23.10     17.16 o 
   3  12   7        9.64       -6.20     15.45 o 
   4  12   7        0.10      -11.66     16.49 o 
   5  12   7       93.98       72.27     30.66 o 
   6  12   7        1.60      -12.03     16.79 o 
   7  12   7        3.71        1.86     12.71 o 
  -3  13   7        0.31       12.33      9.40 o 
  -2  13   7       27.27       18.84      8.48 o 
  -1  13   7       31.23       23.27      8.78 o 
   0  13   7       26.33       64.80     29.04 o 
   1  13   7        2.95      -15.33     17.50 o 
   2  13   7        3.05       16.41     18.37 o 
   3  13   7        8.94       41.85     27.12 o 
   4  13   7      126.93       79.14     34.16 o 
   5  13   7        0.02      -26.41     20.86 o 
  -2  14   7       13.52      -12.95     17.24 o 
  -1  14   7       32.30       23.27     12.05 o 
   0  14   7        4.97       -0.97     13.49 o 
   1  14   7        1.16       20.93     20.35 o 
   2  14   7       13.97      -16.71     21.25 o 
   3  14   7        6.21      -11.80     18.09 o 
   1 -12   8        0.26       -3.29     10.06 o 
   2 -12   8       51.39       55.09     17.70 o 
   3 -12   8      145.72      101.61     20.84 o 
  -1 -11   8       33.07       45.59     15.71 o 
   0 -11   8       49.31       47.66     14.35 o 
   1 -11   8        6.78       18.79     11.85 o 
   2 -11   8       64.25       66.01     19.38 o 
   3 -11   8       25.37       37.97     13.86 o 
   4 -11   8       89.32       75.55     17.77 o 
   5 -11   8       29.22       18.32     14.05 o 
  -3 -10   8       14.17       22.37     13.17 o 
  -2 -10   8        2.05       -4.76     24.75 o 
  -1 -10   8       61.80       58.01     16.93 o 
   0 -10   8       12.53       44.17     15.47 o 
   1 -10   8        0.93       -4.01      7.99 o 
   2 -10   8       15.46       -0.36     20.09 o 
   3 -10   8       14.88       10.74     10.43 o 
   4 -10   8        0.66       -0.68      7.65 o 
   5 -10   8        6.43        0.79      8.30 o 
   6 -10   8       82.25       59.10     22.59 o 
  -4  -9   8       65.59       49.39     23.27 o 
  -3  -9   8        1.59       17.85     14.78 o 
  -2  -9   8        0.09       10.18      8.07 o 
  -1  -9   8       56.10       36.16     13.98 o 
   0  -9   8      205.32      194.44     27.50 o 
   1  -9   8      133.32      144.55     34.96 o 
   2  -9   8       72.94       64.01     15.89 o 
   3  -9   8       72.72       88.84     20.52 o 
   4  -9   8       12.92       -5.52      7.55 o 
   5  -9   8       29.12       25.35     15.24 o 
   6  -9   8        4.36       21.44     14.42 o 
   7  -9   8        2.31       -3.40      8.00 o 
  -5  -8   8      170.85      155.97     39.48 o 
  -4  -8   8        3.73        4.57      9.27 o 
  -3  -8   8        2.55        8.80     11.97 o 
  -2  -8   8      175.31      189.08     27.45 o 
  -1  -8   8      965.29      966.12     59.26 o 
   0  -8   8      241.90      302.57     32.52 o 
   1  -8   8      137.26      143.20     16.66 o 
   2  -8   8        2.68        4.65      7.14 o 
   3  -8   8      137.56      133.17     16.03 o 
   4  -8   8      217.85      195.53     23.30 o 
   5  -8   8        0.01       -2.05      8.77 o 
   6  -8   8        0.69       -2.42      5.88 o 
   7  -8   8        1.46       -1.96      5.47 o 
   8  -8   8      161.58      151.48     35.39 o 
  -6  -7   8        2.51      -21.10     19.00 o 
  -5  -7   8      350.82      414.98     61.32 o 
  -4  -7   8       33.29       22.38     15.20 o 
  -3  -7   8        5.25       20.45     15.46 o 
  -2  -7   8        2.68        2.57      6.60 o 
  -1  -7   8       45.97       34.71     12.10 o 
   0  -7   8      139.43      104.36     13.60 o 
   1  -7   8      170.26      144.70     21.52 o 
   2  -7   8       17.20       13.90      7.55 o 
   3  -7   8      153.94      177.92     32.20 o 
   4  -7   8       27.09       40.16     16.54 o 
   5  -7   8        2.35        4.45     10.36 o 
   6  -7   8       14.69       30.57      9.37 o 
   7  -7   8        2.67        5.83     28.88 o 
   8  -7   8       57.28       53.94     13.66 o 
  -6  -6   8        4.78       -0.91     12.63 o 
  -5  -6   8       99.55       77.51     28.50 o 
  -4  -6   8       13.46       29.79     17.49 o 
  -3  -6   8      202.38      246.79     29.46 o 
  -2  -6   8       57.03       51.67     14.60 o 
  -1  -6   8      557.02      604.19     43.15 o 
   0  -6   8     2260.64     2194.80     94.57 o 
   1  -6   8       70.42       56.42      9.87 o 
   2  -6   8       49.11       39.43      9.15 o 
   3  -6   8      140.78       47.65     68.89 o 
   4  -6   8       94.33       60.60     26.57 o 
   5  -6   8        0.02        0.81      5.29 o 
   6  -6   8      201.32      233.63     19.43 o 
   7  -6   8       24.51       24.86      8.27 o 
   8  -6   8        4.29       21.33      8.38 o 
   9  -6   8       15.49       27.84     17.07 o 
  -7  -5   8       11.85       39.29     22.01 o 
  -6  -5   8        5.02       12.13     13.29 o 
  -5  -5   8        0.64       -1.90     12.63 o 
  -4  -5   8       41.37       51.56     20.81 o 
  -3  -5   8       50.64       55.12     18.33 o 
  -2  -5   8       36.49       41.78     12.53 o 
  -1  -5   8      218.15      249.46     26.78 o 
   0  -5   8        5.76        4.69      4.80 o 
   1  -5   8      178.25      114.88     29.25 o 
   2  -5   8       16.24       15.42      5.99 o 
   3  -5   8       23.61       18.93      5.44 o 
   4  -5   8        1.02        6.27      5.51 o 
   5  -5   8      459.16      464.32     30.64 o 
   6  -5   8       44.04       42.56      7.38 o 
   7  -5   8       59.91       87.29     53.38 o 
   8  -5   8        0.05        5.75      5.85 o 
   9  -5   8        5.15       -4.70     11.50 o 
  -7  -4   8       56.20       75.08     28.92 o 
  -6  -4   8       13.91      -24.85     18.92 o 
  -5  -4   8      163.44      194.09     41.08 o 
  -4  -4   8       11.18       -0.58     14.08 o 
  -3  -4   8      300.38      326.60     30.75 o 
  -2  -4   8      534.02      538.03     52.31 o 
  -1  -4   8      533.40      602.25     53.54 o 
   0  -4   8     1262.15     1330.07     77.91 o 
   1  -4   8      104.13       94.60     11.04 o 
   2  -4   8      458.94      465.05     22.15 o 
   3  -4   8      266.34      263.44     16.94 o 
   4  -4   8       46.63       36.54     11.55 o 
   5  -4   8       28.83       26.83      5.22 o 
   6  -4   8        0.08       -3.27      3.32 o 
   7  -4   8       44.83       47.94      8.73 o 
   8  -4   8        0.02        1.05      5.62 o 
   9  -4   8      111.31      116.42     18.95 o 
  10  -4   8        1.77       15.08     10.54 o 
  -8  -3   8       51.99      102.22     26.66 o 
  -7  -3   8        5.87       15.55      9.63 o 
  -6  -3   8       64.18       85.27     17.97 o 
  -5  -3   8        8.79       -0.32      7.97 o 
  -4  -3   8       68.31       53.36     13.68 o 
  -3  -3   8      184.11      134.46     19.53 o 
  -2  -3   8       92.75       84.46     14.91 o 
  -1  -3   8       90.05       88.88     20.07 o 
   0  -3   8      270.29      265.06     25.74 o 
   1  -3   8      409.60      410.82     19.72 o 
   2  -3   8      281.24      307.40     15.64 o 
   3  -3   8      253.99      250.95     13.14 o 
   4  -3   8       48.17       51.02      6.75 o 
   5  -3   8       67.02       53.28      7.43 o 
   6  -3   8       26.63       27.43      6.47 o 
   7  -3   8        7.80        3.38      4.09 o 
   8  -3   8       14.01        6.62      5.73 o 
   9  -3   8        4.75        8.24      6.08 o 
  10  -3   8        4.92       -2.82     10.74 o 
  -8  -2   8       39.20       48.33     15.35 o 
  -7  -2   8        5.61       -2.87     23.22 o 
  -6  -2   8        4.84       10.38      8.06 o 
  -5  -2   8        8.21       12.16     20.11 o 
  -4  -2   8       27.42       29.59     11.74 o 
  -3  -2   8       60.58       50.03     22.46 o 
  -2  -2   8      203.97      207.62     18.35 o 
  -1  -2   8      191.39      170.27     15.86 o 
   0  -2   8      118.97      132.77     14.79 o 
   1  -2   8      118.59      132.53     13.53 o 
   2  -2   8     1041.58      910.02     81.69 o 
   3  -2   8      139.46      153.97     15.07 o 
   4  -2   8      221.44      227.27     18.51 o 
   5  -2   8       69.99       59.68      6.63 o 
   6  -2   8        0.06       -2.16      3.22 o 
   7  -2   8      446.44      419.30     37.46 o 
   8  -2   8       10.89       11.40      7.76 o 
   9  -2   8      378.19      354.74     37.89 o 
  10  -2   8        4.70      -16.34     11.90 o 
  11  -2   8        2.65       30.50     18.07 o 
  -8  -1   8       16.34       -6.69     14.69 o 
  -7  -1   8        4.77        4.92     22.54 o 
  -6  -1   8       15.80       15.97      8.17 o 
  -5  -1   8      203.96      221.54     25.03 o 
  -4  -1   8        4.26        6.18      5.64 o 
  -3  -1   8        3.24       10.44      5.16 o 
  -2  -1   8       18.56       15.22      6.30 o 
  -1  -1   8        0.33        3.89      4.25 o 
   0  -1   8      917.90      905.23     36.09 o 
   1  -1   8       77.25       92.74      9.48 o 
   2  -1   8      388.38      455.97     30.71 o 
   3  -1   8        0.90      -16.41     10.94 o 
   4  -1   8       57.91       75.79     17.99 o 
   5  -1   8      238.09      260.77     15.06 o 
   6  -1   8        0.99        0.09      4.17 o 
   7  -1   8        0.23        2.50      3.66 o 
   8  -1   8       75.80      112.38     14.40 o 
   9  -1   8       12.65       21.61     11.53 o 
  10  -1   8       21.81       32.03     11.49 o 
  11  -1   8        0.02        1.82     22.12 o 
  -8   0   8        9.72      -32.13     21.58 o 
  -7   0   8       63.00       74.90     15.93 o 
  -6   0   8       20.42       10.03     15.99 o 
  -5   0   8      124.58      195.83     22.80 o 
  -4   0   8      141.47      145.04     15.62 o 
  -3   0   8        4.88        7.67      4.99 o 
  -2   0   8        3.55       -3.46      4.37 o 
  -1   0   8       90.66       75.87     10.05 o 
   0   0   8      350.39      351.94     21.55 o 
   1   0   8       52.19       39.65      6.71 o 
   2   0   8        6.48        2.16      6.19 o 
   3   0   8       15.70       11.40      8.94 o 
   4   0   8      332.12      336.32     27.71 o 
   5   0   8       58.87       43.27      6.82 o 
   6   0   8        0.88       -6.52      6.05 o 
   7   0   8        9.36       11.66      6.72 o 
   8   0   8      312.94      353.47     31.74 o 
   9   0   8        1.48        1.95      6.21 o 
  10   0   8       92.51      140.13     23.96 o 
  11   0   8       33.67       53.66     22.91 o 
  -8   1   8        1.62      -12.24     14.17 o 
  -7   1   8        1.65      -10.07      6.76 o 
  -6   1   8       82.10       89.84     15.62 o 
  -5   1   8        2.00        4.29      4.71 o 
  -4   1   8       49.14       31.26      7.56 o 
  -3   1   8       22.46       17.39      5.66 o 
  -2   1   8      187.80      194.71     16.08 o 
  -1   1   8        5.61        1.57      4.09 o 
   0   1   8      369.35      324.39     21.86 o 
   1   1   8      700.04      694.64     23.94 o 
   2   1   8       70.37       43.20     14.22 o 
   3   1   8      254.50      286.55     36.19 o 
   4   1   8      164.77      172.94      8.09 o 
   5   1   8      240.60      220.90     15.94 o 
   6   1   8      346.80      333.81     25.89 o 
   7   1   8       55.83       49.05     16.91 o 
   8   1   8        3.86       -4.33      9.85 o 
   9   1   8        6.45        4.61      6.30 o 
  10   1   8       26.07       30.56     12.59 o 
  11   1   8       99.49      100.09     29.78 o 
  -8   2   8        0.11       -5.03     10.68 o 
  -7   2   8      110.51      141.53     36.82 o 
  -6   2   8       47.77       56.87     11.35 o 
  -5   2   8        2.52        2.33      4.94 o 
  -4   2   8       12.40       17.77      6.20 o 
  -3   2   8       22.02       25.32      6.01 o 
  -2   2   8       15.42       19.21      5.56 o 
  -1   2   8       14.48       12.23      6.37 o 
   0   2   8        2.99        7.19      3.64 o 
   1   2   8      169.51      199.27     10.59 o 
   2   2   8      775.49      740.25     26.54 o 
   3   2   8       57.77       50.47      6.61 o 
   4   2   8      345.99      371.08     34.19 o 
   5   2   8        1.95       13.46      5.56 o 
   6   2   8       26.50       28.35      9.25 o 
   7   2   8       37.02       42.75     11.51 o 
   8   2   8       33.29       31.00      8.20 o 
   9   2   8       72.22       75.13     12.95 o 
  10   2   8        0.75      -12.32     12.36 o 
  11   2   8       94.31       61.77     23.90 o 
  -8   3   8      113.08      104.19     33.51 o 
  -7   3   8       55.37       65.75     26.29 o 
  -6   3   8       49.68       53.96     10.90 o 
  -5   3   8       52.09       40.44      7.87 o 
  -4   3   8       42.66       37.14      7.48 o 
  -3   3   8        0.04        6.71      4.22 o 
  -2   3   8       18.26       16.25      5.35 o 
  -1   3   8        0.49        0.49      2.12 o 
   0   3   8      441.72      437.94     22.56 o 
   1   3   8      197.57      215.96     11.93 o 
   2   3   8       81.88       92.64     11.13 o 
   3   3   8      437.40      441.69     22.94 o 
   4   3   8       27.08       30.71     20.78 o 
   5   3   8      581.33      611.33     70.39 o 
   6   3   8        0.37        7.47     12.48 o 
   7   3   8        3.13        2.53      4.93 o 
   8   3   8       77.65       95.76     14.80 o 
   9   3   8       42.60       50.66     10.73 o 
  10   3   8       28.08       16.11     14.48 o 
  11   3   8        0.52       12.46     13.22 o 
  -8   4   8       11.35      -22.60     17.93 o 
  -7   4   8        2.88       -8.80     12.94 o 
  -6   4   8        3.29      -11.27     13.19 o 
  -5   4   8       26.43       22.11      5.59 o 
  -4   4   8       35.35       36.63      8.18 o 
  -3   4   8     1479.58     1488.00     44.66 o 
  -2   4   8       20.24       21.69      4.64 o 
  -1   4   8       55.84       41.56      6.16 o 
   0   4   8        2.29        5.26      3.39 o 
   1   4   8        5.48        7.78      3.27 o 
   2   4   8      385.83      408.40     25.04 o 
   3   4   8        1.72        9.40      3.76 o 
   4   4   8       26.21       24.51      6.13 o 
   5   4   8       14.06       15.37     11.18 o 
   6   4   8       15.87       15.80      8.68 o 
   7   4   8       19.52       13.34      8.46 o 
   8   4   8      121.09      152.41     18.71 o 
   9   4   8        7.98       -4.22     10.82 o 
  10   4   8       46.12       30.32     17.32 o 
  11   4   8        7.83       33.19     20.24 o 
  -7   5   8       26.65       17.89     14.48 o 
  -6   5   8      118.20      136.28     33.85 o 
  -5   5   8        1.23        1.48      2.03 o 
  -4   5   8       64.49       53.46     15.37 o 
  -3   5   8      155.12      153.37     24.34 o 
  -2   5   8      426.71      463.34     19.69 o 
  -1   5   8       11.39        9.14      3.59 o 
   0   5   8      354.52      335.96     23.15 o 
   1   5   8        2.35        1.62      3.35 o 
   2   5   8       15.68        8.55      4.25 o 
   3   5   8      246.87      277.02     19.45 o 
   4   5   8        3.76        8.27      5.45 o 
   5   5   8       50.47       44.58      9.88 o 
   6   5   8       55.52       51.69     13.86 o 
   7   5   8       31.15       25.17     10.91 o 
   8   5   8       42.32       59.57     22.84 o 
   9   5   8       40.69       65.20     15.93 o 
  10   5   8        2.46        4.43     14.41 o 
  11   5   8       22.31       50.08     22.80 o 
  -7   6   8       14.16      -26.27     17.52 o 
  -6   6   8        0.00      -29.70     19.80 o 
  -5   6   8       14.59       30.48     17.35 o 
  -4   6   8      255.87      209.93     19.62 o 
  -3   6   8      423.75      391.06     24.25 o 
  -2   6   8      301.90      322.58     16.48 o 
  -1   6   8       23.05       14.40      4.19 o 
   0   6   8      154.28      165.24     12.65 o 
   1   6   8      662.31      675.35     28.88 o 
   2   6   8      111.94      119.96     13.36 o 
   3   6   8      583.42      619.41     30.80 o 
   4   6   8       88.51       61.86     10.53 o 
   5   6   8       54.67       58.03     10.75 o 
   6   6   8       88.02      132.19     22.78 o 
   7   6   8       71.49       90.49     26.44 o 
   8   6   8        3.44      -25.35     16.90 o 
   9   6   8        0.51       16.28     13.74 o 
  10   6   8      249.70      243.30     32.29 o 
  -7   7   8       32.63       23.24     17.93 o 
  -6   7   8      256.96      257.56     46.02 o 
  -5   7   8        0.25        0.19      8.79 o 
  -4   7   8      606.94      593.21     61.23 o 
  -3   7   8      400.58      441.00     50.01 o 
  -2   7   8      227.13      245.01     15.62 o 
  -1   7   8       19.58        9.54      9.30 o 
   0   7   8      428.88      426.80     21.15 o 
   1   7   8      184.91      183.25     16.08 o 
   2   7   8      159.04      150.00     15.92 o 
   3   7   8       39.52       39.64      8.15 o 
   4   7   8      233.55      232.82     24.62 o 
   5   7   8      318.42      329.43     30.13 o 
   6   7   8      432.77      571.86     68.96 o 
   7   7   8        8.44       65.65     26.84 o 
   8   7   8       82.72       58.96     24.80 o 
   9   7   8      272.96      223.10     45.05 o 
  10   7   8      557.28      592.08     72.98 o 
  -6   8   8        0.26       -0.93      7.69 o 
  -5   8   8       91.16      100.20     20.18 o 
  -4   8   8        0.23       -4.28      8.29 o 
  -3   8   8     1176.34     1265.35     86.17 o 
  -2   8   8       19.26       14.71      6.18 o 
  -1   8   8      106.06       29.18     64.09 o 
   0   8   8       12.63       13.89      7.56 o 
   1   8   8       60.37       62.42      9.67 o 
   2   8   8       12.46       10.31      6.51 o 
   3   8   8        1.70        5.08      5.67 o 
   4   8   8      626.31      743.76     79.73 o 
   5   8   8      168.77      212.39     44.00 o 
   6   8   8       12.05      -10.00     13.85 o 
   7   8   8       11.39       24.18     17.39 o 
   8   8   8        0.18        5.32     10.98 o 
   9   8   8      191.03      266.06     51.85 o 
  10   8   8       23.74       -7.88     14.57 o 
  -6   9   8       21.48       16.33     14.24 o 
  -5   9   8      127.90      149.19     33.51 o 
  -4   9   8       59.88       53.17     15.45 o 
  -3   9   8      626.91      726.02     63.95 o 
  -2   9   8      104.04      108.71     12.64 o 
  -1   9   8       91.78       73.81     11.58 o 
   0   9   8        2.04       -2.18      7.50 o 
   1   9   8       65.65       74.06     14.44 o 
   2   9   8      165.70      171.01     39.86 o 
   3   9   8        1.31       12.12     13.35 o 
   4   9   8        7.06       11.32     11.44 o 
   5   9   8       25.90       17.40     15.98 o 
   6   9   8       10.76       37.80     21.34 o 
   7   9   8        1.34       10.40     13.40 o 
   8   9   8        1.97        0.36      9.38 o 
   9   9   8       13.61       -8.12     13.97 o 
  -5  10   8       50.34       43.50     20.44 o 
  -4  10   8       18.39       -3.23     13.37 o 
  -3  10   8      599.85      695.41     88.87 o 
  -2  10   8      433.13      476.03     42.35 o 
  -1  10   8       67.28       68.27     15.87 o 
   0  10   8        8.00        2.93      4.94 o 
   1  10   8      254.63      253.02     30.50 o 
   2  10   8      105.02       90.50     31.49 o 
   3  10   8       59.23       73.59     30.26 o 
   4  10   8       10.52        5.16     12.16 o 
   5  10   8        5.47       -1.86     11.65 o 
   6  10   8       93.67      100.31     37.08 o 
   7  10   8        9.96        3.31     11.58 o 
   8  10   8       41.34       26.93     19.65 o 
  -5  11   8      109.72      100.78     30.24 o 
  -4  11   8       17.29        6.47     26.39 o 
  -3  11   8      256.76      286.59     34.74 o 
  -2  11   8       60.67       83.20     19.95 o 
  -1  11   8      164.23      237.98     31.06 o 
   0  11   8       77.05       78.22     17.96 o 
   1  11   8       65.08       70.31     27.89 o 
   2  11   8       61.10       26.24     18.97 o 
   3  11   8       17.22       -4.40     18.61 o 
   4  11   8        0.11      -11.23     15.05 o 
   5  11   8       77.00      100.53     37.16 o 
   6  11   8       83.82      115.36     37.53 o 
   7  11   8        0.04      -15.29     18.02 o 
   8  11   8       24.86       73.54     31.75 o 
  -4  12   8        0.67       33.05     13.63 o 
  -3  12   8        6.96       18.54     10.99 o 
  -2  12   8        4.63       11.63      7.79 o 
  -1  12   8      159.40      169.89     27.47 o 
   0  12   8        0.67       -2.06      7.48 o 
   1  12   8        4.28       26.76     20.84 o 
   2  12   8       41.28       64.13     28.21 o 
   3  12   8       35.29       50.80     28.58 o 
   4  12   8      164.04      227.39     51.94 o 
   5  12   8        5.73        4.97     13.69 o 
   6  12   8       17.16      119.18     46.01 o 
   7  12   8       11.64       -9.22     19.36 o 
  -3  13   8        9.77       35.36     22.79 o 
  -2  13   8        0.13        8.01     12.28 o 
  -1  13   8       10.82       10.47      9.26 o 
   0  13   8      173.37      222.03     54.05 o 
   1  13   8       11.63       -4.09     14.75 o 
   2  13   8        0.18       17.41     18.88 o 
   3  13   8       12.93       26.14     19.66 o 
   4  13   8       20.81       34.73     24.85 o 
   5  13   8       44.82       63.95     30.50 o 
  -2  14   8       36.73       46.92     26.66 o 
  -1  14   8       65.07       53.21     17.89 o 
   0  14   8        3.43       -0.56     12.15 o 
   1  14   8        4.62      -21.87     22.08 o 
   2  14   8        0.51        8.95     15.02 o 
   0 -11   9        0.29        8.48      9.41 o 
   1 -11   9      118.45      147.11     29.07 o 
   2 -11   9       15.95       14.10     11.72 o 
   3 -11   9       30.37       25.14     11.04 o 
   4 -11   9       49.96       31.77     16.65 o 
  -2 -10   9       12.54       37.18     15.04 o 
  -1 -10   9      160.04      163.86     27.50 o 
   0 -10   9      249.96      272.21     34.77 o 
   1 -10   9        9.74       17.01     21.58 o 
   2 -10   9        0.29        5.89      8.05 o 
   3 -10   9       59.84       48.89     16.03 o 
   4 -10   9        2.19      -19.34     15.12 o 
   5 -10   9       24.84       -0.20      7.83 o 
   6 -10   9       10.99       33.35     18.47 o 
  -3  -9   9       53.53       70.42     40.24 o 
  -2  -9   9        6.26        7.07     12.48 o 
  -1  -9   9      164.50      179.49     28.08 o 
   0  -9   9      242.88      265.00     74.06 o 
   1  -9   9       33.31       35.92     13.65 o 
   2  -9   9       87.69      117.11     21.12 o 
   3  -9   9       18.62        6.82     10.10 o 
   4  -9   9      289.36      313.36     48.08 o 
   5  -9   9       39.86       51.43     21.50 o 
   6  -9   9       10.37       24.99     16.25 o 
   7  -9   9       65.68       37.38     20.01 o 
  -4  -8   9       36.55       36.14     13.31 o 
  -3  -8   9       82.80      143.46     25.18 o 
  -2  -8   9       14.56       28.45     11.10 o 
  -1  -8   9      428.53      475.46     42.76 o 
   0  -8   9       44.99       55.59     15.05 o 
   1  -8   9     1432.93     1506.42     73.34 o 
   2  -8   9      105.18       95.81     25.81 o 
   3  -8   9        0.54       27.27     15.58 o 
   4  -8   9      195.46      193.51     36.12 o 
   5  -8   9        7.78      -23.94     15.96 o 
   6  -8   9       20.28       40.72     16.87 o 
   7  -8   9       16.90       12.50     12.50 o 
   8  -8   9      126.42      109.48     31.26 o 
  -5  -7   9       45.78       66.81     18.10 o 
  -4  -7   9       36.69       62.96     22.14 o 
  -3  -7   9        4.19        7.36     18.93 o 
  -2  -7   9       90.27       90.69     45.22 o 
  -1  -7   9      276.99      284.48     33.30 o 
   0  -7   9       29.91       27.95      8.33 o 
   1  -7   9        4.03       12.36      7.93 o 
   2  -7   9      318.66      337.58     45.91 o 
   3  -7   9       16.92       33.52     15.43 o 
   4  -7   9       17.41       17.96     12.61 o 
   5  -7   9        0.03        9.84      8.32 o 
   6  -7   9      282.03      233.93     41.48 o 
   7  -7   9        2.50       -0.26      8.48 o 
   8  -7   9      142.14      150.79     35.68 o 
  -6  -6   9      130.88      152.02     28.59 o 
  -5  -6   9        0.13       18.20     12.45 o 
  -4  -6   9        8.78       14.31     22.63 o 
  -3  -6   9      106.36      108.22     29.46 o 
  -2  -6   9        0.42        2.13      9.81 o 
  -1  -6   9      517.03      518.32     55.98 o 
   0  -6   9        0.31       -3.55     10.32 o 
   1  -6   9     2370.54     2729.15    124.34 o 
   2  -6   9      317.92      214.41    126.36 o 
   3  -6   9       67.10        7.84     30.95 o 
   4  -6   9      151.62       29.49     76.61 o 
   5  -6   9       29.66       19.97      7.69 o 
   6  -6   9       39.17       31.23      8.64 o 
   7  -6   9       37.57       42.94     10.12 o 
   8  -6   9       42.06       54.44     22.74 o 
   9  -6   9       37.23       35.40     17.06 o 
  -6  -5   9        5.42       12.62      9.91 o 
  -5  -5   9        4.90       28.98     11.83 o 
  -4  -5   9       71.85       70.32     16.87 o 
  -3  -5   9       32.22       24.36     12.89 o 
  -2  -5   9       32.80       40.69     17.94 o 
  -1  -5   9      724.35      729.90     65.78 o 
   0  -5   9        2.16       -4.69      8.97 o 
   1  -5   9      340.18       63.49    170.78 o 
   2  -5   9       89.15       89.18     12.34 o 
   3  -5   9       35.66       42.26      9.18 o 
   4  -5   9      476.92      472.88     39.19 o 
   5  -5   9       79.64       55.74     10.78 o 
   6  -5   9      331.50      314.57     32.39 o 
   7  -5   9       63.86       45.99     10.48 o 
   8  -5   9        3.42        8.97      7.41 o 
   9  -5   9        1.04      -20.86     15.86 o 
  -7  -4   9        6.18       15.55     33.88 o 
  -6  -4   9       81.42       53.77     16.03 o 
  -5  -4   9       38.73       52.20     15.22 o 
  -4  -4   9      237.95      226.82     27.67 o 
  -3  -4   9        5.46       -0.16      7.28 o 
  -2  -4   9       11.46        9.31      5.96 o 
  -1  -4   9        1.11       12.98     12.60 o 
   0  -4   9      253.24      241.50     35.71 o 
   1  -4   9       41.23       36.39      7.95 o 
   2  -4   9      211.82      191.32     15.68 o 
   3  -4   9      115.79      117.05     12.45 o 
   4  -4   9      528.30      525.70     24.40 o 
   5  -4   9      188.93      203.66     16.63 o 
   6  -4   9       28.56       33.08      5.74 o 
   7  -4   9      192.59      191.83     19.46 o 
   8  -4   9        0.51        6.31      7.21 o 
   9  -4   9      142.18      182.09     39.46 o 
  10  -4   9        6.83       -5.57     11.50 o 
  -7  -3   9        0.13        2.80      6.62 o 
  -6  -3   9        9.07       12.36     14.35 o 
  -5  -3   9       37.78       38.49     13.19 o 
  -4  -3   9        1.60       13.18      9.35 o 
  -3  -3   9        0.48        2.94      6.52 o 
  -2  -3   9       93.04       88.23     15.94 o 
  -1  -3   9      130.30      141.61     18.39 o 
   0  -3   9      146.01      198.53     31.42 o 
   1  -3   9      551.77      571.19     26.15 o 
   2  -3   9      216.28      197.81     12.51 o 
   3  -3   9      112.03       98.65      7.95 o 
   4  -3   9      100.63      107.61     10.84 o 
   5  -3   9        0.07        5.45     11.74 o 
   6  -3   9        8.93       14.33      7.69 o 
   7  -3   9        8.90        5.75      3.88 o 
   8  -3   9      131.15      160.80     19.75 o 
   9  -3   9       39.91       42.41     11.41 o 
  10  -3   9       42.87       39.26     20.43 o 
  -7  -2   9       30.31       36.43     25.35 o 
  -6  -2   9       76.59       91.31     18.86 o 
  -5  -2   9       53.35       36.54     10.72 o 
  -4  -2   9        1.40        5.06      6.48 o 
  -3  -2   9        6.49        7.61      6.33 o 
  -2  -2   9       68.45       75.28     15.07 o 
  -1  -2   9       74.53       80.25     13.70 o 
   0  -2   9        7.34        8.07      8.76 o 
   1  -2   9      103.26      105.49     10.79 o 
   2  -2   9      160.42      181.89     17.32 o 
   3  -2   9       51.02       50.61      9.84 o 
   4  -2   9      497.86      508.74     48.54 o 
   5  -2   9      497.05      482.75     17.47 o 
   6  -2   9       48.04       37.39      6.63 o 
   7  -2   9       65.16       62.36      9.63 o 
   8  -2   9       37.60       36.66     10.24 o 
   9  -2   9       44.37       21.48     23.26 o 
  10  -2   9        0.03        9.92     14.52 o 
  11  -2   9        6.36       10.00     12.11 o 
  -7  -1   9        0.01        0.43      7.19 o 
  -6  -1   9       15.35       33.40     17.17 o 
  -5  -1   9       81.79       83.82     16.30 o 
  -4  -1   9      173.62      206.63     24.13 o 
  -3  -1   9        8.37        4.67      5.43 o 
  -2  -1   9        0.38        7.62      7.38 o 
  -1  -1   9        3.76        2.54      4.97 o 
   0  -1   9        6.08        1.88      3.51 o 
   1  -1   9      138.51      148.95     10.31 o 
   2  -1   9      175.30      170.69     20.42 o 
   3  -1   9      492.31      512.09     28.35 o 
   4  -1   9       10.36        4.02      5.36 o 
   5  -1   9       20.54       12.11      6.05 o 
   6  -1   9      374.74      334.76     23.54 o 
   7  -1   9       31.27       22.29      7.14 o 
   8  -1   9        1.45       -9.24      6.75 o 
   9  -1   9        5.03       16.70      8.46 o 
  10  -1   9        2.81        8.21     12.69 o 
  11  -1   9        0.14       10.54     14.56 o 
  -7   0   9        0.65      -16.89     15.41 o 
  -6   0   9        4.71        4.79      6.32 o 
  -5   0   9      481.88      471.13     42.14 o 
  -4   0   9       24.47       15.24     10.15 o 
  -3   0   9        8.50        6.26      7.40 o 
  -2   0   9        0.10        1.68      5.05 o 
  -1   0   9       48.82       50.90      8.86 o 
   0   0   9      120.86      165.70     12.16 o 
   1   0   9       33.52       33.06      5.42 o 
   2   0   9      139.28      102.86     22.33 o 
   3   0   9        2.79       27.10     14.81 o 
   4   0   9       18.86       16.27      8.10 o 
   5   0   9        4.73        3.88      2.01 o 
   6   0   9      349.75      309.28     21.50 o 
   7   0   9       69.40       69.91     17.31 o 
   8   0   9      298.20      336.26     39.10 o 
   9   0   9       11.34       20.74      6.76 o 
  10   0   9        4.43        8.06     16.51 o 
  11   0   9        0.61       43.38     22.93 o 
  -7   1   9       11.78        2.05      9.95 o 
  -6   1   9       13.06       19.48      9.84 o 
  -5   1   9       64.26       67.94     13.75 o 
  -4   1   9      232.61      295.97     26.49 o 
  -3   1   9      113.72      108.18     16.04 o 
  -2   1   9        4.28        8.25      5.17 o 
  -1   1   9       10.75       14.58      6.15 o 
   0   1   9      178.76      209.23     17.43 o 
   1   1   9       16.05       19.67      4.97 o 
   2   1   9       49.70       32.52      9.35 o 
   3   1   9      210.76      235.70     34.61 o 
   4   1   9        0.36        1.63      6.57 o 
   5   1   9       63.44       55.85      7.97 o 
   6   1   9       27.81       19.83      6.91 o 
   7   1   9      240.46      276.78     25.42 o 
   8   1   9        8.48       24.26     10.56 o 
   9   1   9       78.74       68.45     11.93 o 
  10   1   9       33.52       41.05     12.94 o 
  -7   2   9       36.65       13.79     14.06 o 
  -6   2   9       35.03       45.24     11.90 o 
  -5   2   9        4.65       -1.83      5.40 o 
  -4   2   9      218.26      248.92     23.88 o 
  -3   2   9      220.59      234.09     18.74 o 
  -2   2   9      410.65      378.45     27.18 o 
  -1   2   9       37.93       39.08      7.69 o 
   0   2   9      178.18      151.00     12.57 o 
   1   2   9      141.28      158.88     10.85 o 
   2   2   9        0.76        0.13      2.90 o 
   3   2   9       20.46       16.61      4.84 o 
   4   2   9      128.34      117.65      9.16 o 
   5   2   9        2.79        1.56      2.55 o 
   6   2   9      802.86      872.52     70.62 o 
   7   2   9       30.46       36.07     11.09 o 
   8   2   9       24.96       24.65      6.65 o 
   9   2   9       64.67       83.44     16.07 o 
  10   2   9       87.99       93.84     20.70 o 
  -7   3   9       16.54        4.02     10.08 o 
  -6   3   9        3.89      -18.12     15.51 o 
  -5   3   9      132.79      139.39     17.84 o 
  -4   3   9        4.04       -3.36      9.53 o 
  -3   3   9      348.74      366.60     23.93 o 
  -2   3   9       37.81       34.73      7.51 o 
  -1   3   9       66.97       69.43      9.71 o 
   0   3   9        5.72        5.81      3.90 o 
   1   3   9       57.96       55.81      7.32 o 
   2   3   9       83.51       83.79     15.35 o 
   3   3   9       12.00       15.33      4.62 o 
   4   3   9      116.62      113.60     10.79 o 
   5   3   9       80.72       96.30     15.22 o 
   6   3   9       18.12       37.44     20.48 o 
   7   3   9      642.64      657.44     42.46 o 
   8   3   9       29.31       38.30      9.64 o 
   9   3   9       60.55       71.44     12.76 o 
  10   3   9        3.76        2.34      8.23 o 
  11   3   9       13.74       33.64     18.06 o 
  -7   4   9        9.55       23.84     17.42 o 
  -6   4   9        5.74        6.90      9.16 o 
  -5   4   9       22.84        2.35      6.38 o 
  -4   4   9       38.85       40.57     20.63 o 
  -3   4   9        4.16        2.39      4.55 o 
  -2   4   9      302.07      311.59     21.18 o 
  -1   4   9      296.95      323.78     17.37 o 
   0   4   9       47.03       44.97      7.45 o 
   1   4   9        7.08        6.14      3.51 o 
   2   4   9       66.26       75.12      9.94 o 
   3   4   9       28.05       19.94      6.46 o 
   4   4   9      117.40      113.93     14.03 o 
   5   4   9      195.36      149.70     16.60 o 
   6   4   9       52.17       63.07     22.86 o 
   7   4   9        7.46       10.34      8.50 o 
   8   4   9        6.60       10.01      6.19 o 
   9   4   9        4.25       14.23      8.30 o 
  10   4   9       30.06       32.11     17.90 o 
  11   4   9        1.61      -20.84     16.34 o 
  -7   5   9       19.89       36.56     23.64 o 
  -6   5   9       10.95        8.19     10.81 o 
  -5   5   9      110.07      123.05     30.87 o 
  -4   5   9       18.54        5.67      8.44 o 
  -3   5   9      116.72      101.60     14.32 o 
  -2   5   9      438.92      416.59     24.73 o 
  -1   5   9       43.52       49.28      7.26 o 
   0   5   9        2.62        1.26      3.67 o 
   1   5   9       17.98       11.62      4.17 o 
   2   5   9      134.21      101.45     12.06 o 
   3   5   9      226.05      201.45     16.96 o 
   4   5   9       15.39       15.47      6.68 o 
   5   5   9       38.43       25.22      7.42 o 
   6   5   9        7.91       13.06      6.48 o 
   7   5   9       11.41        5.74     15.35 o 
   8   5   9      126.52      146.00     37.83 o 
   9   5   9        5.27        3.13      7.88 o 
  10   5   9       94.26       91.78     28.45 o 
  -7   6   9      133.62       67.14     26.65 o 
  -6   6   9       10.92      -17.45     14.62 o 
  -5   6   9       16.50        7.32     10.82 o 
  -4   6   9       33.04       21.91      6.11 o 
  -3   6   9        0.01        2.24      5.13 o 
  -2   6   9       41.93       36.33      6.83 o 
  -1   6   9        1.17        0.48      3.84 o 
   0   6   9      256.70      268.13     19.65 o 
   1   6   9       24.51       16.55      5.33 o 
   2   6   9      200.33      220.78     18.57 o 
   3   6   9       13.42       21.08      9.40 o 
   4   6   9       41.88       29.38     19.51 o 
   5   6   9        3.06        2.30      4.57 o 
   6   6   9        4.98        3.36      4.19 o 
   7   6   9       61.69       32.39     12.92 o 
   8   6   9        2.84       15.80     13.87 o 
   9   6   9       11.41       -4.86     11.08 o 
  10   6   9       36.36       38.68     13.32 o 
  -6   7   9        0.02       16.68     13.39 o 
  -5   7   9       41.27       81.55     23.32 o 
  -4   7   9        1.20       30.46     16.71 o 
  -3   7   9       80.53       72.08     11.16 o 
  -2   7   9     1618.08     1625.28     42.03 o 
  -1   7   9      236.09      243.49     17.59 o 
   0   7   9        1.50        7.28      5.27 o 
   1   7   9       93.63       86.69      9.99 o 
   2   7   9      251.15      282.95     23.27 o 
   3   7   9      121.18      123.61     17.71 o 
   4   7   9       31.72       29.28      7.95 o 
   5   7   9        8.92       13.16      6.42 o 
   6   7   9        5.70      -12.94     14.30 o 
   7   7   9       40.43       36.84     19.54 o 
   8   7   9      132.06       99.00     30.09 o 
   9   7   9       28.83       22.26     15.87 o 
  10   7   9       30.97       13.57     22.30 o 
  -6   8   9       13.55       45.63     21.60 o 
  -5   8   9      136.67      143.83     41.34 o 
  -4   8   9       89.18       91.58     26.03 o 
  -3   8   9       39.23       49.68     17.89 o 
  -2   8   9       12.65       28.44      7.57 o 
  -1   8   9       93.30       86.77     13.34 o 
   0   8   9        6.27        5.21      6.59 o 
   1   8   9        0.88        4.76      5.05 o 
   2   8   9      234.01      225.81     21.88 o 
   3   8   9       36.86       23.11      9.05 o 
   4   8   9        0.20        8.67     17.59 o 
   5   8   9       46.63       35.86     21.74 o 
   6   8   9        5.39      -14.49     13.37 o 
   7   8   9        0.21        4.20      9.91 o 
   8   8   9        0.00       19.54     15.19 o 
   9   8   9       23.96       44.63     22.51 o 
  -6   9   9       61.80       87.88     29.04 o 
  -5   9   9       16.02        8.89      8.48 o 
  -4   9   9      180.05      181.71     48.84 o 
  -3   9   9       81.00       94.81     19.56 o 
  -2   9   9      661.30      651.28     48.40 o 
  -1   9   9      112.30      112.62     19.95 o 
   0   9   9      219.58      206.73     34.29 o 
   1   9   9        9.23       -1.34      4.48 o 
   2   9   9      121.71      131.12     35.67 o 
   3   9   9        0.17       17.36     15.45 o 
   4   9   9      101.27      139.64     36.24 o 
   5   9   9       56.59       61.36     28.16 o 
   6   9   9       51.55       88.71     33.50 o 
   7   9   9       89.72      132.58     42.43 o 
   8   9   9        0.14       10.07     14.05 o 
   9   9   9        0.24        8.45     14.19 o 
  -5  10   9      253.35      414.12     58.75 o 
  -4  10   9      254.31      230.49     64.82 o 
  -3  10   9       20.17        8.77     12.49 o 
  -2  10   9      722.74      754.89     54.39 o 
  -1  10   9      216.78      217.02     28.57 o 
   0  10   9      537.64      516.41     36.93 o 
   1  10   9       28.41       12.68     18.57 o 
   2  10   9       48.12       71.92     30.85 o 
   3  10   9      338.60      255.42     52.41 o 
   4  10   9       53.67       56.48     25.56 o 
   5  10   9       21.01       56.81     26.56 o 
   6  10   9       99.44       78.70     32.58 o 
   7  10   9       74.47       64.76     29.44 o 
   8  10   9       10.40       14.68     16.32 o 
  -4  11   9        5.23       -6.38      9.00 o 
  -3  11   9      166.03      156.56     28.67 o 
  -2  11   9      430.74      480.21     50.14 o 
  -1  11   9      168.64      205.21     29.41 o 
   0  11   9        3.98       -5.44     10.30 o 
   1  11   9      994.07     1193.61    114.32 o 
   2  11   9        3.16        5.55     15.41 o 
   3  11   9      151.16      200.98     48.50 o 
   4  11   9        1.12       20.18     20.14 o 
   5  11   9      101.23      118.32     38.68 o 
   6  11   9      282.74      401.30     70.83 o 
   7  11   9        0.34       18.81     18.97 o 
   8  11   9       65.54       36.37     24.89 o 
  -4  12   9       23.56       16.55     17.45 o 
  -3  12   9       55.78       35.70     21.45 o 
  -2  12   9       65.39       89.08     21.09 o 
  -1  12   9       37.33       17.00     28.35 o 
   0  12   9       81.02      105.92     37.09 o 
   1  12   9       41.80       83.35     34.41 o 
   2  12   9        0.62      -18.71     19.35 o 
   3  12   9        2.36       40.64     24.62 o 
   4  12   9       27.48       14.86     16.96 o 
   5  12   9        2.11       11.70     14.66 o 
   6  12   9        0.24      -30.19     23.14 o 
  -2  13   9      114.22      107.24     24.65 o 
  -1  13   9       57.99       76.28     20.46 o 
   0  13   9       24.37        2.58     13.24 o 
   1  13   9      105.31      128.82     41.75 o 
   2  13   9        0.00       17.49     19.38 o 
   3  13   9       51.96       54.21     30.18 o 
   4  13   9        6.14       26.29     22.55 o 
  -1  14   9       56.37       41.92     25.97 o 
   0  14   9        1.88        2.91     14.14 o 
   1  14   9        0.00       23.78     22.65 o 
   0 -10  10        5.42       12.41     13.19 o 
   1 -10  10        6.10       -5.88     31.31 o 
   2 -10  10      123.31      134.90     35.23 o 
   3 -10  10       98.07      127.64     33.91 o 
   4 -10  10       91.29       72.88     24.46 o 
   5 -10  10      273.95      296.19     49.97 o 
  -2  -9  10       43.40       86.25     22.99 o 
  -1  -9  10       67.75       58.04     16.72 o 
   0  -9  10        0.57      -13.99     10.27 o 
   1  -9  10        7.65        0.99     10.19 o 
   2  -9  10       62.05       64.54     22.68 o 
   3  -9  10       94.98      156.68     35.40 o 
   4  -9  10       13.69        9.30     11.58 o 
   5  -9  10       38.99       61.66     23.77 o 
   6  -9  10        5.45       38.52     19.84 o 
  -3  -8  10        1.10       16.85     13.22 o 
  -2  -8  10       79.20       98.59     29.39 o 
  -1  -8  10       23.16       12.91     12.75 o 
   0  -8  10        2.39       25.36     16.24 o 
   1  -8  10      143.06      133.00     31.25 o 
   2  -8  10      448.61      487.44     59.63 o 
   3  -8  10      456.12      466.29     58.66 o 
   4  -8  10      202.16      227.39     41.26 o 
   5  -8  10        1.87       26.15     17.35 o 
   6  -8  10        8.29        9.90     11.98 o 
   7  -8  10        0.62        0.07     14.30 o 
  -4  -7  10        7.58       -1.24     14.43 o 
  -3  -7  10       10.19       19.83     17.89 o 
  -2  -7  10      108.89       99.21     28.19 o 
  -1  -7  10       19.44       26.55     13.21 o 
   0  -7  10        9.64       16.84     16.66 o 
   1  -7  10       31.34       65.91     21.96 o 
   2  -7  10      291.29      285.32     44.83 o 
   3  -7  10      157.73      208.82     38.37 o 
   4  -7  10       23.88       13.43     13.43 o 
   5  -7  10      153.19      182.42     37.14 o 
   6  -7  10       22.61       42.40     21.09 o 
   7  -7  10       46.87       28.24     18.05 o 
   8  -7  10      174.45      108.20     31.38 o 
  -5  -6  10       11.05       -1.53      9.06 o 
  -4  -6  10      218.54      242.81     32.00 o 
  -3  -6  10      156.59      117.01     21.37 o 
  -2  -6  10        5.88       18.38     12.65 o 
  -1  -6  10       20.35       15.56     13.15 o 
   0  -6  10      376.13      345.17     28.01 o 
   1  -6  10     1099.33     1246.86     88.62 o 
   2  -6  10        9.78        3.62      7.07 o 
   3  -6  10      135.95      111.57     15.16 o 
   4  -6  10       68.86       76.06     23.71 o 
   5  -6  10      134.17      129.51     30.68 o 
   6  -6  10       19.27       31.46     18.20 o 
   7  -6  10       12.06        8.70     12.20 o 
   8  -6  10       12.49       62.75     23.71 o 
   9  -6  10       81.81       48.40     22.08 o 
  -6  -5  10        8.97       -3.84      7.84 o 
  -5  -5  10       31.62      -10.19      9.34 o 
  -4  -5  10      110.04       93.15     20.10 o 
  -3  -5  10       55.69       46.85     13.17 o 
  -2  -5  10        9.72        4.77      6.54 o 
  -1  -5  10       78.07      100.17     25.56 o 
   0  -5  10      117.66      118.34     26.89 o 
   1  -5  10      937.84      172.34    437.72 o 
   2  -5  10      214.90      187.55     21.59 o 
   3  -5  10       34.19       34.55      7.92 o 
   4  -5  10      346.04      322.09     50.42 o 
   5  -5  10       93.11      125.43     31.59 o 
   6  -5  10      152.09      170.82     35.20 o 
   7  -5  10       17.57        8.03     10.76 o 
   8  -5  10      156.70      205.24     42.12 o 
   9  -5  10       43.81       35.57     19.35 o 
  -6  -4  10        0.23       -5.73     14.41 o 
  -5  -4  10       14.88        5.87     10.71 o 
  -4  -4  10        4.82        3.66      6.85 o 
  -3  -4  10       24.17       25.90     10.64 o 
  -2  -4  10        4.45        1.51     14.64 o 
  -1  -4  10       50.19       48.98     11.83 o 
   0  -4  10      326.62      302.37     41.30 o 
   1  -4  10      228.21      210.12     18.07 o 
   2  -4  10        6.69        9.61      8.06 o 
   3  -4  10      665.11      612.25     49.23 o 
   4  -4  10       37.72       27.22     22.48 o 
   5  -4  10       20.33       26.28     18.86 o 
   6  -4  10      149.93      162.76     34.62 o 
   7  -4  10        2.40        1.70      2.83 o 
   8  -4  10       28.85       80.19     26.11 o 
   9  -4  10        0.03      -14.80     13.99 o 
  10  -4  10        8.35      -14.81     14.33 o 
  -6  -3  10        0.00       -0.19     10.18 o 
  -5  -3  10       54.40       72.85     21.41 o 
  -4  -3  10       21.18       27.29     12.38 o 
  -3  -3  10       74.14       69.23     14.51 o 
  -2  -3  10       46.68       28.54     11.48 o 
  -1  -3  10      135.37      161.76     25.93 o 
   0  -3  10       14.39       17.21     11.15 o 
   1  -3  10      327.68      315.17     16.14 o 
   2  -3  10      214.83      189.89     24.78 o 
   3  -3  10        1.30       -5.55     11.44 o 
   4  -3  10      467.17      584.22     60.11 o 
   5  -3  10       15.46       26.80     14.62 o 
   6  -3  10      177.73      185.59     12.74 o 
   7  -3  10       57.80       56.32      9.71 o 
   8  -3  10       25.11       24.15     14.90 o 
   9  -3  10        5.10       35.34     19.62 o 
  10  -3  10       50.72       45.50     23.78 o 
  -7  -2  10       40.97       87.52     20.03 o 
  -6  -2  10        5.71       14.62     20.08 o 
  -5  -2  10       10.46        9.89      7.99 o 
  -4  -2  10      132.02      142.18     22.23 o 
  -3  -2  10      349.50      360.62     32.17 o 
  -2  -2  10      182.62      170.10     21.30 o 
  -1  -2  10       30.47       20.45      8.14 o 
   0  -2  10      735.28      770.30     45.79 o 
   1  -2  10      303.66      342.37     21.52 o 
   2  -2  10      744.88      832.12     65.83 o 
   3  -2  10        0.04        3.39     10.38 o 
   4  -2  10       23.51       30.58     16.95 o 
   5  -2  10        2.65       -0.55      9.76 o 
   6  -2  10       26.95       16.76      3.74 o 
   7  -2  10       18.97       22.18      5.74 o 
   8  -2  10       22.72       -1.46     11.05 o 
   9  -2  10       33.96        0.07     13.49 o 
  10  -2  10       77.03       36.74     19.67 o 
  -7  -1  10       17.11       14.81     16.10 o 
  -6  -1  10       26.31       18.88     21.20 o 
  -5  -1  10        0.31       -5.12     21.62 o 
  -4  -1  10        0.43       -1.45      6.16 o 
  -3  -1  10      761.45      743.59     44.45 o 
  -2  -1  10       12.59       18.64      8.27 o 
  -1  -1  10       21.94       27.82      8.54 o 
   0  -1  10      195.68      195.75     18.42 o 
   1  -1  10      122.19      103.79     21.95 o 
   2  -1  10      482.56      526.65     52.28 o 
   3  -1  10       69.01       75.27     15.46 o 
   4  -1  10      386.97      420.94     34.56 o 
   5  -1  10      344.39      383.39     33.22 o 
   6  -1  10        5.53        3.10      1.60 o 
   7  -1  10       97.24       83.84     11.25 o 
   8  -1  10        1.63       -5.26      5.45 o 
   9  -1  10       56.13       77.70     24.71 o 
  10  -1  10       88.24      107.25     32.59 o 
  -7   0  10       35.20       38.63     21.87 o 
  -6   0  10       52.12       72.03     15.50 o 
  -5   0  10        2.37       -1.78     19.01 o 
  -4   0  10      122.66      107.46     20.26 o 
  -3   0  10       41.16       41.32     22.85 o 
  -2   0  10        0.39       -2.18      5.37 o 
  -1   0  10       52.04       38.45      9.84 o 
   0   0  10       18.49       23.86      7.29 o 
   1   0  10        1.93        2.31      2.72 o 
   2   0  10      332.26      353.33     29.32 o 
   3   0  10       72.32       71.04     19.46 o 
   4   0  10      192.78      169.94     32.48 o 
   5   0  10      216.98      188.25     36.82 o 
   6   0  10       35.84       30.67      5.42 o 
   7   0  10       28.49       27.83      8.70 o 
   8   0  10       53.21       44.61     11.39 o 
   9   0  10        0.79       -2.24      6.71 o 
  10   0  10       26.87       57.65     26.50 o 
  11   0  10        6.38       15.47     15.07 o 
  -7   1  10        1.24      -25.08     17.54 o 
  -6   1  10       16.77       21.56      9.02 o 
  -5   1  10        0.53        1.04     12.65 o 
  -4   1  10       14.19        2.40      9.40 o 
  -3   1  10        8.99        7.90      6.21 o 
  -2   1  10      135.78      151.11     18.68 o 
  -1   1  10       17.35       28.72      7.79 o 
   0   1  10        0.12        3.44      3.76 o 
   1   1  10        4.73        1.94      2.36 o 
   2   1  10      273.02      302.66     27.01 o 
   3   1  10       40.66       65.35     20.39 o 
   4   1  10        0.00        2.04      7.79 o 
   5   1  10      909.56      800.46     73.97 o 
   6   1  10       33.83       45.51      8.05 o 
   7   1  10       29.89       20.54      7.64 o 
   8   1  10       59.79       63.65     13.74 o 
   9   1  10       19.43       11.84      6.58 o 
  10   1  10        0.46       -6.68     13.72 o 
  11   1  10        3.06       38.43     21.00 o 
  -7   2  10        0.23       21.96     15.75 o 
  -6   2  10        0.40       34.33     19.86 o 
  -5   2  10       52.33       28.55     37.31 o 
  -4   2  10       19.79       19.20      7.18 o 
  -3   2  10      246.17      278.68     25.36 o 
  -2   2  10      167.58      181.19     19.77 o 
  -1   2  10       89.14      102.22     14.08 o 
   0   2  10      420.76      472.91     20.15 o 
   1   2  10       37.58       53.96      7.24 o 
   2   2  10      209.72      185.50     16.84 o 
   3   2  10      138.63      153.43     20.36 o 
   4   2  10      401.19      437.68     51.62 o 
   5   2  10        1.65        4.35      2.08 o 
   6   2  10      163.94      153.24     11.46 o 
   7   2  10       71.80       72.42     13.83 o 
   8   2  10      154.92      177.52     22.85 o 
   9   2  10        1.66       -9.30      6.42 o 
  10   2  10        0.20       -3.47     13.70 o 
  -7   3  10       34.38       43.47     23.77 o 
  -6   3  10       22.33       17.50     15.36 o 
  -5   3  10        3.98        6.06     12.99 o 
  -4   3  10      190.84      166.10     20.10 o 
  -3   3  10        1.47        5.04      6.21 o 
  -2   3  10       13.78       13.60      7.28 o 
  -1   3  10      453.60      472.21     25.60 o 
   0   3  10      293.35      296.23     16.45 o 
   1   3  10       25.13       35.28      5.43 o 
   2   3  10      180.67      204.27     15.25 o 
   3   3  10       70.69       61.93      8.16 o 
   4   3  10      135.59      114.53     11.80 o 
   5   3  10      238.22      211.02     19.47 o 
   6   3  10       32.84       26.17      8.66 o 
   7   3  10       60.40       51.43     19.13 o 
   8   3  10        9.70        7.53     11.76 o 
   9   3  10        0.26       -0.41      6.75 o 
  10   3  10       11.02        4.43     12.15 o 
  -7   4  10       34.86       32.98     20.04 o 
  -6   4  10       19.92       -7.70     11.62 o 
  -5   4  10      245.95      242.06     43.49 o 
  -4   4  10       84.41       74.09     13.41 o 
  -3   4  10      161.33      185.09     20.55 o 
  -2   4  10       47.22       34.97      9.56 o 
  -1   4  10        1.90       -0.12      5.44 o 
   0   4  10      145.69      154.33     14.32 o 
   1   4  10      386.89      377.27     18.05 o 
   2   4  10       80.32       85.66     13.62 o 
   3   4  10        0.15       -1.01      4.06 o 
   4   4  10       27.29       10.79      5.84 o 
   5   4  10       88.08       75.57     13.61 o 
   6   4  10      171.48      150.73     17.14 o 
   7   4  10       43.44       89.18     27.78 o 
   8   4  10      106.61      104.61     15.67 o 
   9   4  10        2.73       14.05      6.58 o 
  10   4  10       33.86       52.76     20.76 o 
  -7   5  10        4.30      -12.15     12.75 o 
  -6   5  10        2.07      -11.60     14.08 o 
  -5   5  10       17.76       27.59     15.84 o 
  -4   5  10       61.78       57.18     10.99 o 
  -3   5  10       91.97      110.52     15.85 o 
  -2   5  10      590.74      634.24     61.16 o 
  -1   5  10      708.59      694.10     32.28 o 
   0   5  10     1021.49     1062.69     37.80 o 
   1   5  10      615.63      623.97     24.48 o 
   2   5  10      517.91      517.31     28.44 o 
   3   5  10       84.86       88.71     13.37 o 
   4   5  10      178.52      202.79     20.10 o 
   5   5  10       22.09       13.11     13.51 o 
   6   5  10      228.59      199.41     24.80 o 
   7   5  10       59.36       54.30     12.84 o 
   8   5  10        0.23        7.47     14.22 o 
   9   5  10       89.49       98.66     16.62 o 
  10   5  10        5.50       -4.25     10.37 o 
  -6   6  10      106.30       77.17     26.93 o 
  -5   6  10       78.68       35.83     18.09 o 
  -4   6  10        1.49        7.54     13.16 o 
  -3   6  10       11.90       10.01      6.69 o 
  -2   6  10        2.20        3.43      4.03 o 
  -1   6  10      159.36      171.64     16.69 o 
   0   6  10      105.09       88.18     11.95 o 
   1   6  10       48.74       39.57      7.07 o 
   2   6  10       27.65       38.60      8.77 o 
   3   6  10       89.86       74.18     20.38 o 
   4   6  10      420.77      389.15     29.50 o 
   5   6  10        9.89        5.35      5.29 o 
   6   6  10        0.28       -9.17      6.12 o 
   7   6  10      250.17      239.32     36.84 o 
   8   6  10       36.20       48.56     16.37 o 
   9   6  10        4.49       13.85     15.70 o 
  10   6  10        0.23       -9.06      9.51 o 
  -6   7  10       74.90      114.80     31.52 o 
  -5   7  10       13.74        6.05      9.76 o 
  -4   7  10        2.97        7.74     11.93 o 
  -3   7  10        7.98        4.74     10.93 o 
  -2   7  10      305.05      274.36     19.84 o 
  -1   7  10      852.72      863.14     43.76 o 
   0   7  10     1139.68     1188.63     43.49 o 
   1   7  10      126.90      115.83     11.83 o 
   2   7  10       61.94       59.04     13.36 o 
   3   7  10       18.24       23.37      7.46 o 
   4   7  10        7.43       14.72      7.62 o 
   5   7  10      257.50      228.73     22.12 o 
   6   7  10      143.41      175.12     38.43 o 
   7   7  10        1.42        3.90     14.14 o 
   8   7  10       12.71       26.57     17.12 o 
   9   7  10       16.41       -3.66     11.62 o 
  10   7  10        3.52       -7.52      9.14 o 
  -6   8  10        0.61       26.98     19.41 o 
  -5   8  10       14.52       13.12     13.17 o 
  -4   8  10        9.31       12.58     11.69 o 
  -3   8  10      142.34      122.09     28.66 o 
  -2   8  10       61.04       44.11     10.38 o 
  -1   8  10      308.32      289.70     26.14 o 
   0   8  10      266.27      292.35     21.43 o 
   1   8  10      190.87      202.03     18.65 o 
   2   8  10       95.94       90.48     16.45 o 
   3   8  10        0.96       -9.92     13.61 o 
   4   8  10      181.17      140.08     17.81 o 
   5   8  10      175.10      157.54     26.74 o 
   6   8  10        4.77        3.88      9.90 o 
   7   8  10       73.86      112.60     34.30 o 
   8   8  10        2.83       -6.89     12.16 o 
   9   8  10       20.46       -0.27     10.54 o 
  -5   9  10        0.12        7.18     13.42 o 
  -4   9  10        3.20       -6.93      7.72 o 
  -3   9  10       27.17       23.34      9.88 o 
  -2   9  10       94.18      118.47     27.96 o 
  -1   9  10      117.95      147.41     29.93 o 
   0   9  10        2.89       -5.65      5.19 o 
   1   9  10       60.76       64.80     15.07 o 
   2   9  10      310.05      374.04     61.89 o 
   3   9  10      163.78      193.26     44.93 o 
   4   9  10       38.39       37.37     24.70 o 
   5   9  10       60.50       80.52     29.45 o 
   6   9  10       73.91       74.11     29.25 o 
   7   9  10       68.07       62.82     31.44 o 
   8   9  10        5.63      -11.54     15.24 o 
   9   9  10        0.01      -18.74     18.02 o 
  -5  10  10       25.04       18.79     14.84 o 
  -4  10  10        0.17       -3.93     14.53 o 
  -3  10  10      136.11      102.76     21.27 o 
  -2  10  10       45.01       33.47     12.81 o 
  -1  10  10       11.84        1.83      6.05 o 
   0  10  10       30.63       32.10     13.06 o 
   1  10  10        4.93        9.59      8.97 o 
   2  10  10       82.48       52.13     26.11 o 
   3  10  10       60.37       74.39     30.65 o 
   4  10  10        1.05       33.83     21.08 o 
   5  10  10        0.70      -16.53     16.55 o 
   6  10  10        3.61       21.14     19.27 o 
   7  10  10        3.84       42.53     23.43 o 
   8  10  10       18.07       25.56     20.02 o 
  -4  11  10       34.17       17.19     27.10 o 
  -3  11  10        1.07        6.71     27.22 o 
  -2  11  10       57.08       40.12     15.37 o 
  -1  11  10       35.39       22.94     21.92 o 
   0  11  10        3.79       15.81      9.93 o 
   1  11  10        9.87        3.73     11.76 o 
   2  11  10       23.93        7.84     15.15 o 
   3  11  10      150.01       85.93     33.90 o 
   4  11  10       44.36       94.67     37.45 o 
   5  11  10       19.44       30.34     24.54 o 
   6  11  10        1.95        2.68     12.34 o 
   7  11  10        0.05      -38.68     26.37 o 
  -3  12  10        9.09       15.64     11.05 o 
  -2  12  10       88.07      136.11     26.33 o 
  -1  12  10      151.55      178.03     28.91 o 
   0  12  10        7.73        6.78     13.24 o 
   1  12  10       46.49       90.46     35.12 o 
   2  12  10       25.97       37.15     22.73 o 
   3  12  10       25.24      -17.30     18.21 o 
   4  12  10       24.86       84.41     37.32 o 
   5  12  10        2.85       31.60     22.74 o 
   6  12  10       12.56       15.79     20.77 o 
  -2  13  10      237.93      228.48     56.04 o 
  -1  13  10      100.54       65.21     18.79 o 
   0  13  10      120.41      142.91     45.42 o 
   1  13  10       24.76        7.19     16.31 o 
   2  13  10       22.71       17.27     21.50 o 
   3  13  10      140.71      145.94     45.27 o 
   3 -10  11       45.08       31.77     20.30 o 
   0  -9  11       45.82       86.39     28.29 o 
   1  -9  11       66.60      100.25     29.49 o 
   2  -9  11        3.64       47.12     21.50 o 
   3  -9  11       28.18       36.51     19.72 o 
   4  -9  11      129.78      179.45     40.44 o 
   5  -9  11       35.83       30.71     19.40 o 
   6  -9  11        7.27       18.33     16.34 o 
  -2  -8  11        0.47      -13.97     13.18 o 
  -1  -8  11        0.13      -25.60     17.07 o 
   0  -8  11        0.56      -11.25     12.28 o 
   1  -8  11       43.87       53.13     20.32 o 
   2  -8  11        0.15       -2.93     12.83 o 
   3  -8  11       61.47       40.16     18.97 o 
   4  -8  11       80.38      106.14     30.98 o 
   5  -8  11        1.56       23.10     15.82 o 
   6  -8  11       39.53       28.73     17.83 o 
   7  -8  11        1.41      -33.04     22.03 o 
  -4  -7  11       26.01       26.20     18.65 o 
  -3  -7  11       13.14       36.27     14.03 o 
  -2  -7  11        5.69        4.62      9.87 o 
  -1  -7  11       10.92      -24.30     16.20 o 
   0  -7  11       53.90       46.65     19.34 o 
   1  -7  11       10.45      -27.13     18.09 o 
   2  -7  11       10.34       31.30     17.42 o 
   3  -7  11       11.28       25.21     16.19 o 
   4  -7  11       15.35       35.31     18.87 o 
   5  -7  11       39.76       40.18     22.27 o 
   6  -7  11       90.57       92.44     29.91 o 
   7  -7  11        1.43        7.53     13.43 o 
   8  -7  11       39.89       42.24     24.99 o 
  -4  -6  11        0.10       -2.53      6.63 o 
  -3  -6  11       70.31       62.69     24.25 o 
  -2  -6  11       42.40       49.42     14.03 o 
  -1  -6  11       76.45       90.27     26.28 o 
   0  -6  11       65.21       65.86     24.68 o 
   1  -6  11       72.83       50.36     20.77 o 
   2  -6  11       42.32       26.59     15.22 o 
   3  -6  11        0.64       -6.87     10.69 o 
   4  -6  11      156.46      159.93     35.74 o 
   5  -6  11        4.33       25.00     16.92 o 
   6  -6  11        5.11       30.75     15.95 o 
   7  -6  11       36.42       60.94     24.37 o 
   8  -6  11       10.14        0.47      9.52 o 
  -5  -5  11       30.15       40.97     15.39 o 
  -4  -5  11        1.20        0.31      7.54 o 
  -3  -5  11       19.83        5.28     12.99 o 
  -2  -5  11        9.11       -0.82     11.19 o 
  -1  -5  11        0.11      -11.58     10.39 o 
   0  -5  11      174.50      185.74     35.63 o 
   1  -5  11       38.64        2.27      9.57 o 
   2  -5  11       16.40       32.56     15.82 o 
   3  -5  11        1.02       19.39     14.49 o 
   4  -5  11      134.96      154.77     34.25 o 
   5  -5  11        8.62       14.53     13.74 o 
   6  -5  11       25.77       24.37     15.96 o 
   7  -5  11        2.07        2.10     12.61 o 
   8  -5  11        8.94       14.34     17.03 o 
   9  -5  11        0.05      -32.40     21.60 o 
  -5  -4  11        7.46       24.60     12.22 o 
  -4  -4  11        6.08        8.52      8.12 o 
  -3  -4  11        0.71       -0.72      9.32 o 
  -2  -4  11      105.45      100.68     18.37 o 
  -1  -4  11       18.40       16.19      8.08 o 
   0  -4  11        1.02       -4.73      6.20 o 
   1  -4  11      204.60      215.88     14.83 o 
   2  -4  11       12.06       13.67      3.76 o 
   3  -4  11      118.01       93.44      9.89 o 
   4  -4  11       29.98       11.51      9.51 o 
   5  -4  11      129.57      161.88     34.16 o 
   6  -4  11        0.03       35.53     17.43 o 
   7  -4  11        1.30        6.61     11.12 o 
   8  -4  11       26.70       42.20     20.33 o 
   9  -4  11       34.16       37.12     20.01 o 
  -6  -3  11       13.73       -2.82     13.66 o 
  -5  -3  11       30.47       33.97     13.00 o 
  -4  -3  11       47.14       40.14     16.55 o 
  -3  -3  11       17.36       10.56      7.48 o 
  -2  -3  11      185.38      189.42     24.14 o 
  -1  -3  11       51.79       72.84     14.02 o 
   0  -3  11      182.83      199.21     21.14 o 
   1  -3  11      152.27      149.03     16.28 o 
   2  -3  11      677.86      536.36    123.89 o 
   3  -3  11      170.76      219.82     37.94 o 
   4  -3  11        0.19       -7.04     10.45 o 
   5  -3  11       16.40       26.07     17.76 o 
   6  -3  11      485.65      464.79     61.35 o 
   7  -3  11       65.89       56.21     23.40 o 
   8  -3  11       15.99        8.23     12.16 o 
   9  -3  11       25.31       27.43     19.10 o 
  10  -3  11       77.65      103.73     32.71 o 
  -6  -2  11       15.27        9.11     18.97 o 
  -5  -2  11       19.11       15.14     10.02 o 
  -4  -2  11        8.01        8.91      9.04 o 
  -3  -2  11      391.61      391.30     34.39 o 
  -2  -2  11      149.41      162.79     21.41 o 
  -1  -2  11       59.54       60.58     15.55 o 
   0  -2  11        0.82        0.85      4.36 o 
   1  -2  11       43.41       28.59      7.20 o 
   2  -2  11      826.73      891.92     72.65 o 
   3  -2  11      240.75      280.06     41.82 o 
   4  -2  11        5.92       17.26     13.90 o 
   5  -2  11      810.21      753.81     72.95 o 
   6  -2  11      226.53      171.74     36.74 o 
   7  -2  11        5.29        6.85     15.34 o 
   8  -2  11       31.03       21.46     15.35 o 
   9  -2  11       41.86       69.03     32.14 o 
  10  -2  11       67.14       61.54     26.10 o 
  -6  -1  11        2.48       16.49      7.64 o 
  -5  -1  11       20.02       22.66     11.16 o 
  -4  -1  11      140.98      141.70     21.72 o 
  -3  -1  11        1.52        5.25      7.47 o 
  -2  -1  11        0.89        0.58     11.28 o 
  -1  -1  11        0.63       -7.28      5.62 o 
   0  -1  11        6.01        2.58     18.01 o 
   1  -1  11     1130.11     1079.66     42.21 o 
   2  -1  11      653.10      668.40     62.03 o 
   3  -1  11       26.82        8.90     11.98 o 
   4  -1  11       42.77       41.59     20.09 o 
   5  -1  11       12.14        4.64      9.35 o 
   6  -1  11      262.86      310.90     50.27 o 
   7  -1  11       89.35      143.53     35.60 o 
   8  -1  11        1.19       -6.13     11.02 o 
   9  -1  11       59.73       53.37     22.10 o 
  10  -1  11       20.54       14.51     16.43 o 
  -6   0  11       19.02       29.35     11.81 o 
  -5   0  11        0.01        3.72      6.16 o 
  -4   0  11        3.90        4.49      8.88 o 
  -3   0  11      110.44      120.22     18.59 o 
  -2   0  11      145.69      118.21     17.45 o 
  -1   0  11      234.34      238.93     23.01 o 
   0   0  11        6.16       12.72     10.81 o 
   1   0  11        1.82       -3.54      2.72 o 
   2   0  11      128.56      105.55     24.98 o 
   3   0  11        1.59       -0.96     10.14 o 
   4   0  11      173.64      198.21     36.56 o 
   5   0  11      191.83      146.84     33.82 o 
   6   0  11      271.95      277.09     47.26 o 
   7   0  11       11.34        6.93      3.98 o 
   8   0  11       27.97       17.16     10.67 o 
   9   0  11        6.56       12.56     15.75 o 
  10   0  11        7.27       57.40     26.56 o 
  -6   1  11        8.33       10.30     12.47 o 
  -5   1  11        6.42       -7.62      7.03 o 
  -4   1  11       32.92       30.97     11.03 o 
  -3   1  11      109.16      123.92     18.49 o 
  -2   1  11      162.30      146.35     18.93 o 
  -1   1  11        1.82       -1.09      4.47 o 
   0   1  11        0.11        1.54      4.13 o 
   1   1  11       50.49       58.83     11.07 o 
   2   1  11      730.78      715.49     64.05 o 
   3   1  11      545.26      556.26     57.87 o 
   4   1  11      463.32      523.38     58.21 o 
   5   1  11       51.42       52.16     21.03 o 
   6   1  11        0.24       -4.30     10.01 o 
   7   1  11      397.93      349.95     22.47 o 
   8   1  11        1.00       22.32     16.34 o 
   9   1  11        2.31       -2.91     10.77 o 
  10   1  11       13.21      -31.30     20.86 o 
  -6   2  11       56.65      103.95     30.65 o 
  -5   2  11        0.52        3.08     18.12 o 
  -4   2  11      112.85      115.38     18.30 o 
  -3   2  11      101.68      108.33     16.99 o 
  -2   2  11     1321.27     1231.19     53.33 o 
  -1   2  11        0.20      -10.60      7.07 o 
   0   2  11      123.08      127.59     13.31 o 
   1   2  11      290.83      256.49     19.51 o 
   2   2  11      213.69      269.96     39.94 o 
   3   2  11      630.45      721.71     65.97 o 
   4   2  11      504.90      521.36     58.90 o 
   5   2  11        0.04       -0.06     10.96 o 
   6   2  11      642.04      523.58     53.58 o 
   7   2  11      108.64      105.47     14.68 o 
   8   2  11       65.01       72.60     14.08 o 
   9   2  11       16.26       16.60      8.44 o 
  10   2  11       11.44       18.34     17.22 o 
  -6   3  11       12.68       27.37     19.52 o 
  -5   3  11        2.03      -22.48     15.67 o 
  -4   3  11        0.05        3.51      6.12 o 
  -3   3  11        7.26        9.52      7.27 o 
  -2   3  11        2.90        2.94      4.22 o 
  -1   3  11       77.44       67.93      9.05 o 
   0   3  11       49.81       54.33      7.84 o 
   1   3  11      467.62      486.06     20.05 o 
   2   3  11      351.72      373.99     33.92 o 
   3   3  11     1721.80     1647.54     44.26 o 
   4   3  11      273.56      217.40     25.87 o 
   5   3  11       23.22       15.70      5.76 o 
   6   3  11       34.84       19.45      5.80 o 
   7   3  11      241.26      307.26     27.13 o 
   8   3  11       36.06       72.45     14.70 o 
   9   3  11       40.19       60.10     18.07 o 
  10   3  11        7.47      -14.16     18.01 o 
  -6   4  11        2.54        0.99      8.15 o 
  -5   4  11       24.03       57.48     22.03 o 
  -4   4  11      251.47      243.06     38.03 o 
  -3   4  11       99.80      113.26     16.89 o 
  -2   4  11       95.10      104.42     15.89 o 
  -1   4  11      176.95      178.90     14.44 o 
   0   4  11      137.38      140.85     12.17 o 
   1   4  11       93.83       99.85      9.94 o 
   2   4  11       30.57       27.24      8.83 o 
   3   4  11      209.50      177.63     17.56 o 
   4   4  11        4.44        0.73     14.51 o 
   5   4  11       70.55       52.24     14.09 o 
   6   4  11        0.23       -5.65      4.04 o 
   7   4  11        6.44       11.53      7.48 o 
   8   4  11      126.39      119.21     16.50 o 
   9   4  11      107.43      111.45     23.23 o 
  10   4  11       53.68       59.03     26.56 o 
  -6   5  11        0.14        7.91     11.89 o 
  -5   5  11       31.46       34.27     15.49 o 
  -4   5  11        1.57       -1.21      5.27 o 
  -3   5  11      128.50      121.61     17.46 o 
  -2   5  11       61.15       73.27     14.26 o 
  -1   5  11        3.97        0.11      4.01 o 
   0   5  11      632.46      646.17     26.48 o 
   1   5  11     1021.83     1004.20     46.51 o 
   2   5  11      381.81      380.32     28.94 o 
   3   5  11      228.36      265.92     23.47 o 
   4   5  11      157.68      148.37     17.46 o 
   5   5  11        1.03       -5.39      4.35 o 
   6   5  11       10.31       -2.34      6.84 o 
   7   5  11        0.36       -3.24     12.53 o 
   8   5  11       45.74       71.07     13.93 o 
   9   5  11        1.72       18.80      8.88 o 
  -6   6  11        4.29        7.17     10.96 o 
  -5   6  11        0.00      -10.13     11.52 o 
  -4   6  11       53.16       72.43     23.52 o 
  -3   6  11        9.09        0.56      5.99 o 
  -2   6  11        0.65        5.04      5.24 o 
  -1   6  11       22.78       14.17      5.63 o 
   0   6  11      210.87      224.74     16.19 o 
   1   6  11      429.29      433.66     22.08 o 
   2   6  11      296.09      294.56     27.09 o 
   3   6  11       14.78       14.51      7.29 o 
   4   6  11        1.09        1.00     11.75 o 
   5   6  11        2.14       -6.55      6.22 o 
   6   6  11       75.03       42.52     11.01 o 
   7   6  11       37.17       28.30     18.57 o 
   8   6  11       90.17      145.11     26.58 o 
   9   6  11       79.51       61.70     15.60 o 
  10   6  11        3.28        0.32      5.12 o 
  -6   7  11       14.64       24.56     16.63 o 
  -5   7  11        9.70        3.05      9.63 o 
  -4   7  11        0.30       -9.56     10.40 o 
  -3   7  11       13.62       29.79     14.28 o 
  -2   7  11       16.57       28.82      9.60 o 
  -1   7  11       11.15        9.32      6.36 o 
   0   7  11      467.96      463.34     32.76 o 
   1   7  11      225.94      224.62     19.17 o 
   2   7  11       19.56       23.63      9.75 o 
   3   7  11       55.77       37.10     10.47 o 
   4   7  11       88.89       92.32     15.91 o 
   5   7  11       52.37       48.87     20.58 o 
   6   7  11       53.35       51.77     16.59 o 
   7   7  11       23.91       38.49     22.33 o 
   8   7  11       32.56      -32.17     21.44 o 
   9   7  11        0.11       38.47     19.39 o 
  -5   8  11        0.87      -13.80     12.79 o 
  -4   8  11        0.24       -4.03      8.64 o 
  -3   8  11       63.32       55.91     19.15 o 
  -2   8  11      108.43      108.26     16.14 o 
  -1   8  11       85.07      116.84     17.43 o 
   0   8  11        3.38        8.71      4.84 o 
   1   8  11      242.63      291.36     27.27 o 
   2   8  11        0.65        1.00      9.20 o 
   3   8  11        1.34      -11.46      7.64 o 
   4   8  11       23.72        8.74      7.67 o 
   5   8  11        6.44       12.74     17.84 o 
   6   8  11       16.77       17.21     12.17 o 
   7   8  11        1.78       10.36     14.45 o 
   8   8  11       13.75       28.10     19.33 o 
   9   8  11       18.75       17.54     15.37 o 
  -5   9  11        0.04      -20.35     15.27 o 
  -4   9  11       58.56       69.24     26.00 o 
  -3   9  11        2.45      -13.59     12.43 o 
  -2   9  11       52.90       47.53     18.62 o 
  -1   9  11       84.63       54.08     17.43 o 
   0   9  11       55.02       46.66     12.25 o 
   1   9  11      160.12      175.90     27.18 o 
   2   9  11       20.26       32.81     13.48 o 
   3   9  11        5.44        9.62      9.03 o 
   4   9  11        8.95       17.23     38.01 o 
   5   9  11      116.44      105.61     35.72 o 
   6   9  11        2.82      -29.47     19.64 o 
   7   9  11       27.63       22.40     20.06 o 
   8   9  11       19.07       53.71     29.43 o 
  -4  10  11       10.53        9.92     13.36 o 
  -3  10  11       66.40       75.89     19.44 o 
  -2  10  11        8.64        7.61      8.41 o 
  -1  10  11      100.77      126.37     24.69 o 
   0  10  11      147.62      177.58     31.29 o 
   1  10  11       25.57       31.37     12.05 o 
   2  10  11       14.43      -17.88     18.96 o 
   3  10  11      106.25       61.56     27.50 o 
   4  10  11        9.47       57.08     27.50 o 
   5  10  11        3.62       19.53     23.24 o 
   6  10  11        1.14      -29.68     19.90 o 
   7  10  11       48.37      101.79     36.12 o 
   8  10  11        2.77       25.09     19.81 o 
  -3  11  11        6.42       -3.09      9.18 o 
  -2  11  11       39.59       21.31     13.72 o 
  -1  11  11        7.13        7.67     11.04 o 
   0  11  11       38.79       47.96     14.31 o 
   1  11  11       85.73       67.46     27.18 o 
   2  11  11        4.23       40.93     25.43 o 
   3  11  11        9.92        9.66     14.99 o 
   4  11  11       14.85      -23.91     20.44 o 
   5  11  11        0.65       -8.87     16.04 o 
   6  11  11        9.82       62.05     30.54 o 
   7  11  11        0.09      -51.94     34.63 o 
  -2  12  11        1.08        3.10     20.06 o 
  -1  12  11        0.32       -2.16      7.28 o 
   0  12  11       12.42       22.83     11.62 o 
   1  12  11        1.32      -11.18     17.72 o 
   2  12  11        0.67       -1.47     13.75 o 
   3  12  11       75.18      133.64     42.81 o 
   4  12  11        5.66       11.94     18.55 o 
   5  12  11        0.47       13.92     17.63 o 
   0  13  11      136.56      116.89     41.88 o 
   1  13  11        0.69      -11.03     16.40 o 
   2  13  11        2.89       19.17     21.18 o 
   3  -9  12        3.82      -15.35     14.75 o 
   4  -9  12       37.65       39.36     21.03 o 
   0  -8  12       52.83       52.89     22.71 o 
   1  -8  12       47.03       95.41     30.48 o 
   2  -8  12       10.71       21.96     19.75 o 
   3  -8  12       12.95       -7.76     12.66 o 
   4  -8  12        0.00        9.46     13.03 o 
   5  -8  12        1.56      -29.86     19.90 o 
   6  -8  12        3.42        6.29     16.81 o 
  -2  -7  12       61.84       79.66     28.10 o 
  -1  -7  12       27.63       19.76     15.44 o 
   0  -7  12       17.01       -9.14     12.00 o 
   1  -7  12        0.00       33.78     18.43 o 
   2  -7  12        3.50        7.01      8.73 o 
   3  -7  12       12.87        0.56     11.10 o 
   4  -7  12       10.67       13.04     11.13 o 
   5  -7  12       55.13       54.41     22.06 o 
   6  -7  12       12.85      -13.35     14.49 o 
   7  -7  12        3.81       15.48     15.39 o 
  -3  -6  12       57.39       53.88     16.44 o 
  -2  -6  12       35.94       14.39     18.55 o 
  -1  -6  12       35.17       45.70     14.06 o 
   0  -6  12        0.51      -15.72     13.58 o 
   1  -6  12        8.70       52.68     21.30 o 
   2  -6  12        2.92        7.66     10.86 o 
   3  -6  12        9.51      -11.92     13.02 o 
   4  -6  12       12.04       21.43     17.93 o 
   5  -6  12       13.43       19.73     11.93 o 
   6  -6  12       71.86       84.10     28.42 o 
   7  -6  12        0.21      -27.98     19.24 o 
   8  -6  12       12.05       20.00     17.70 o 
  -4  -5  12        1.48       14.56     10.81 o 
  -3  -5  12       67.93       65.71     16.81 o 
  -2  -5  12       30.20       44.96     13.89 o 
  -1  -5  12       29.11       29.75     11.30 o 
   0  -5  12       55.41       25.25      9.45 o 
   1  -5  12        1.92       -5.72      6.58 o 
   2  -5  12        1.39        6.66     11.66 o 
   3  -5  12       29.82       28.89     17.25 o 
   4  -5  12       27.87       64.65     23.66 o 
   5  -5  12        5.58       20.75     12.40 o 
   6  -5  12        0.10       -2.75     14.47 o 
   7  -5  12       17.71       15.86     14.95 o 
   8  -5  12        0.09      -25.84     17.22 o 
  -4  -4  12        0.27       22.36     11.25 o 
  -3  -4  12       15.45       13.23     10.58 o 
  -2  -4  12        6.62        1.59      7.66 o 
  -1  -4  12       32.73       43.18     12.82 o 
   0  -4  12        2.49       13.50      7.56 o 
   1  -4  12      219.04      244.94     22.33 o 
   2  -4  12      106.05       97.89     13.38 o 
   3  -4  12       53.32      101.92     29.16 o 
   4  -4  12       64.39       94.39     27.80 o 
   5  -4  12       10.26       31.84     20.73 o 
   6  -4  12       37.44       24.81     16.23 o 
   7  -4  12        3.13       15.89     16.94 o 
   8  -4  12       11.45       41.23     22.37 o 
   9  -4  12       37.98       21.66     18.27 o 
  -5  -3  12        3.83       18.04      9.81 o 
  -4  -3  12        3.96       11.66      9.01 o 
  -3  -3  12       30.02       25.12     10.20 o 
  -2  -3  12        0.73        3.66      6.66 o 
  -1  -3  12        2.10       -0.77     11.07 o 
   0  -3  12       40.94       41.69     10.20 o 
   1  -3  12       31.24       37.30      7.35 o 
   2  -3  12      467.12      530.00     59.70 o 
   3  -3  12       40.52       66.05     24.13 o 
   4  -3  12      111.67      120.28     30.68 o 
   5  -3  12        1.28        1.79     10.00 o 
   6  -3  12       14.91       15.51     15.50 o 
   7  -3  12       55.36       57.09     26.93 o 
   8  -3  12        1.28      -16.61     15.58 o 
   9  -3  12        1.64       18.67     15.34 o 
  -5  -2  12        0.05      -17.26     11.50 o 
  -4  -2  12       25.43       16.77     21.41 o 
  -3  -2  12       37.72       46.17     12.98 o 
  -2  -2  12        0.49        1.92      5.90 o 
  -1  -2  12       65.42       65.34     28.98 o 
   0  -2  12        1.39       -1.36     12.85 o 
   1  -2  12       32.46       22.51      4.18 o 
   2  -2  12       99.02      131.13     29.70 o 
   3  -2  12        0.65        4.89     11.24 o 
   4  -2  12       16.11       21.80     14.25 o 
   5  -2  12       33.76       43.19     20.91 o 
   6  -2  12        0.00      -17.95     15.43 o 
   7  -2  12      354.10      349.73     56.95 o 
   8  -2  12        0.00      -17.77     17.10 o 
   9  -2  12        2.35        5.96     14.28 o 
  10  -2  12        1.30      -14.62     17.90 o 
  -5  -1  12        2.24        3.75     17.64 o 
  -4  -1  12       36.39       45.53     13.08 o 
  -3  -1  12        3.49        5.03     12.45 o 
  -2  -1  12      167.82      177.89     22.48 o 
  -1  -1  12       16.70       17.53      7.93 o 
   0  -1  12       56.22       63.49     11.79 o 
   1  -1  12       33.87       33.43      6.50 o 
   2  -1  12      199.78      190.30     35.24 o 
   3  -1  12       28.00       10.86     10.83 o 
   4  -1  12       58.79       60.02     22.60 o 
   5  -1  12        0.03      -10.76     12.10 o 
   6  -1  12       36.00       29.35     18.39 o 
   7  -1  12        0.02       10.58     11.72 o 
   8  -1  12      132.18      122.03     36.12 o 
   9  -1  12        3.05       -1.63     15.55 o 
  10  -1  12        9.46       11.05     15.31 o 
  -6   0  12       38.41        5.77     12.67 o 
  -5   0  12        6.74       -6.37      7.00 o 
  -4   0  12        2.14       -0.09      7.87 o 
  -3   0  12        7.70        5.38      8.27 o 
  -2   0  12        0.00        7.07      7.42 o 
  -1   0  12      708.36      617.50     37.70 o 
   0   0  12       16.89       15.22     11.92 o 
   1   0  12       14.43       12.25      4.39 o 
   2   0  12      420.25      478.35     54.98 o 
   3   0  12       62.50       23.16     15.10 o 
   4   0  12        0.47       20.47     15.50 o 
   5   0  12      267.60      307.00     48.67 o 
   6   0  12       85.58      131.74     34.25 o 
   7   0  12      432.52      395.07     59.07 o 
   8   0  12        0.57       22.67     17.75 o 
   9   0  12       18.71       10.29     12.70 o 
  10   0  12        5.97        3.95     16.91 o 
  -6   1  12        4.51      -24.63     16.94 o 
  -5   1  12       47.74       67.27     14.93 o 
  -4   1  12       18.04       18.61      9.00 o 
  -3   1  12       62.08       56.38     13.67 o 
  -2   1  12      337.16      317.41     38.41 o 
  -1   1  12      202.35      194.50     21.26 o 
   0   1  12       17.07        7.32      4.58 o 
   1   1  12       82.86       82.82     10.13 o 
   2   1  12      120.58      106.11     26.72 o 
   3   1  12      232.69      220.56     38.89 o 
   4   1  12     2137.40     2246.44    126.30 o 
   5   1  12       63.59       76.00     26.24 o 
   6   1  12       53.92       62.41     24.18 o 
   7   1  12      181.06      121.05     35.11 o 
   8   1  12        2.42       -1.37     18.72 o 
   9   1  12       11.62       11.98     14.36 o 
  10   1  12        3.21      -16.80     17.42 o 
  -6   2  12        1.37      -27.50     18.34 o 
  -5   2  12       25.22       40.82     19.59 o 
  -4   2  12       12.11       21.25     11.22 o 
  -3   2  12        7.50        9.64     12.50 o 
  -2   2  12      166.14      159.37     20.68 o 
  -1   2  12       78.10       72.93     14.86 o 
   0   2  12      129.51      104.56     14.42 o 
   1   2  12       97.73      121.41     12.99 o 
   2   2  12     1474.95     1660.31    101.61 o 
   3   2  12      630.62      677.86     67.91 o 
   4   2  12      100.91      143.58     33.55 o 
   5   2  12       29.28       30.45     18.04 o 
   6   2  12      245.95      242.46     46.14 o 
   7   2  12       59.86       65.79     25.61 o 
   8   2  12       62.23       61.39     23.93 o 
   9   2  12       55.07       54.09     25.21 o 
  10   2  12        3.39      -16.56     16.75 o 
  -6   3  12        0.01       47.07     22.01 o 
  -5   3  12        6.82       -2.55      9.62 o 
  -4   3  12        0.00        5.17      6.06 o 
  -3   3  12       14.49       23.63      8.86 o 
  -2   3  12      114.95      100.61     16.11 o 
  -1   3  12        1.22        1.64      6.64 o 
   0   3  12       38.05       37.61      7.71 o 
   1   3  12       35.90       21.64      5.33 o 
   2   3  12      134.86      150.25     15.85 o 
   3   3  12       17.63       -0.86      8.38 o 
   4   3  12      908.71      910.15     81.87 o 
   5   3  12       52.88       78.05     26.63 o 
   6   3  12       84.70       64.62      9.22 o 
   7   3  12        1.12      -18.43     16.52 o 
   8   3  12       26.79      -20.28     17.30 o 
   9   3  12        2.74       21.87     11.20 o 
  10   3  12        0.06       39.95     22.90 o 
  -6   4  12       13.39       40.37     20.37 o 
  -5   4  12       37.01       89.81     28.09 o 
  -4   4  12        4.95       79.92     24.02 o 
  -3   4  12        6.34        0.84      6.97 o 
  -2   4  12      153.46      168.53     20.80 o 
  -1   4  12       12.40       15.09      6.18 o 
   0   4  12      104.81       84.99     11.39 o 
   1   4  12       54.83       46.23      8.13 o 
   2   4  12      580.85      608.17     60.35 o 
   3   4  12       71.31       49.45      9.33 o 
   4   4  12      437.35      406.79     27.17 o 
   5   4  12        0.73        3.18      9.29 o 
   6   4  12       78.19       58.96     22.55 o 
   7   4  12       75.48       56.97     14.75 o 
   8   4  12       23.86       64.63     30.79 o 
   9   4  12      155.86      194.97     30.93 o 
  10   4  12       58.42      106.81     35.78 o 
  -5   5  12       20.65       10.30     12.31 o 
  -4   5  12       32.86       41.06     18.18 o 
  -3   5  12       15.87       28.17     21.81 o 
  -2   5  12        1.60       10.86      6.53 o 
  -1   5  12      229.93      215.56     18.92 o 
   0   5  12       13.75       11.34      4.29 o 
   1   5  12        6.63        4.72      4.02 o 
   2   5  12        2.98       -3.36      6.25 o 
   3   5  12      345.76      343.12     33.30 o 
   4   5  12      282.28      274.75     23.42 o 
   5   5  12       41.02       33.67      8.19 o 
   6   5  12        8.47        1.62     15.67 o 
   7   5  12      256.40      380.34     59.06 o 
   8   5  12        0.07      -12.47     10.37 o 
   9   5  12        1.58        5.61      8.89 o 
  -5   6  12        2.88       14.42     12.99 o 
  -4   6  12        3.00       14.61     13.47 o 
  -3   6  12       28.91       24.52     12.95 o 
  -2   6  12        6.73        3.67      6.88 o 
  -1   6  12       28.92       14.96      5.60 o 
   0   6  12       36.67       43.25     12.62 o 
   1   6  12       16.01       18.78      6.65 o 
   2   6  12       17.60        6.45      6.16 o 
   3   6  12      811.10      803.18     77.02 o 
   4   6  12      235.88      253.71     43.07 o 
   5   6  12       11.51       -4.84     12.30 o 
   6   6  12       30.00       54.26     26.06 o 
   7   6  12        5.50       -9.47     11.67 o 
   8   6  12        1.33       -2.78      9.56 o 
   9   6  12        0.00        8.74     10.35 o 
  -5   7  12        5.59       40.95     19.45 o 
  -4   7  12        5.50       -5.46     10.34 o 
  -3   7  12        0.58       -8.65      9.90 o 
  -2   7  12        3.23        2.15      5.80 o 
  -1   7  12       35.13       27.61     13.51 o 
   0   7  12      110.44       96.43     15.42 o 
   1   7  12        6.04       12.31      4.54 o 
   2   7  12      120.29      147.48     26.84 o 
   3   7  12       84.55       88.09     16.09 o 
   4   7  12      208.27      195.11     23.69 o 
   5   7  12       31.35       28.34     18.86 o 
   6   7  12       54.25       74.99     20.73 o 
   7   7  12       53.61       52.23     26.46 o 
   8   7  12       20.23       -3.07     12.23 o 
   9   7  12        0.12       -7.24     13.27 o 
  -4   8  12        0.97        4.17     10.74 o 
  -3   8  12        4.62      -15.56     13.08 o 
  -2   8  12        6.43        5.93      8.39 o 
  -1   8  12        0.36        8.74     16.22 o 
   0   8  12       71.43       87.98     15.19 o 
   1   8  12       88.65      111.98     17.48 o 
   2   8  12      125.05      152.82     33.03 o 
   3   8  12       16.81       16.99     15.65 o 
   4   8  12       20.27       14.24     12.41 o 
   5   8  12        7.27       14.81     21.71 o 
   6   8  12       97.98      187.10     32.13 o 
   7   8  12       59.13      102.12     24.70 o 
   8   8  12        5.79      -17.72     17.36 o 
   9   8  12       27.60       79.46     32.05 o 
  -4   9  12        0.38      -20.18     14.64 o 
  -3   9  12       15.04       17.53      8.68 o 
  -2   9  12       47.16       55.58     20.36 o 
  -1   9  12        7.44       -3.89      5.99 o 
   0   9  12       13.83       27.46     10.76 o 
   1   9  12        2.00       -3.12      5.25 o 
   2   9  12       13.21      -13.11     12.11 o 
   3   9  12       27.16       31.88     13.14 o 
   4   9  12        7.06        3.80      8.49 o 
   5   9  12        6.04       24.60     29.96 o 
   6   9  12        0.31       13.18     10.70 o 
   7   9  12       26.25       37.29     23.49 o 
   8   9  12        0.65        0.00     12.19 o 
  -3  10  12        2.88        2.35     17.14 o 
  -2  10  12      204.33      192.05     29.94 o 
  -1  10  12        7.40        9.35     14.13 o 
   0  10  12        6.38       13.59      8.45 o 
   1  10  12        1.89       -0.22      6.78 o 
   2  10  12        7.55      -13.70     15.81 o 
   3  10  12       41.37       81.45     34.30 o 
   4  10  12        0.23        7.41     15.30 o 
   5  10  12       31.51       39.68     25.41 o 
   6  10  12        1.43       35.70     23.31 o 
   7  10  12       22.54       35.64     22.61 o 
  -2  11  12        2.50       -2.35     11.05 o 
  -1  11  12        2.15        5.09     46.01 o 
   0  11  12       20.32       23.07     11.61 o 
   1  11  12        3.05       22.43     21.54 o 
   2  11  12        0.28      -15.02     19.48 o 
   3  11  12       19.97       36.61     27.40 o 
   4  11  12        4.25       16.82     18.63 o 
   5  11  12       16.97       66.15     33.00 o 
   6  11  12        0.41       48.97     27.50 o 
  -1  12  12        2.50      -10.04     32.47 o 
   0  12  12       14.81       21.94     11.32 o 
   1  12  12        1.63        2.60     14.72 o 
   2  12  12        8.15      -38.98     26.63 o 
   3  12  12       14.95       18.31     20.90 o 
   0  -7  13        3.33       -0.75     13.29 o 
   1  -7  13        7.10       14.75     17.32 o 
   2  -7  13        0.13       92.16     29.03 o 
   3  -7  13      103.44       94.28     31.39 o 
   4  -7  13        0.20       -1.26      9.81 o 
   5  -7  13        2.94        9.57     13.93 o 
   6  -7  13        1.74       -4.77     11.44 o 
  -1  -6  13        9.20        2.93     12.62 o 
   0  -6  13        3.99       24.55     17.45 o 
   1  -6  13        1.97       14.07     13.65 o 
   2  -6  13       38.71       95.55     30.67 o 
   3  -6  13        5.71       15.54     14.58 o 
   4  -6  13        6.95        6.40     12.45 o 
   5  -6  13        5.08        9.10     15.56 o 
   6  -6  13       35.88       70.16     27.93 o 
   7  -6  13        1.81        4.58     12.81 o 
  -3  -5  13       13.80       34.85     21.26 o 
  -2  -5  13        8.88       31.05     19.64 o 
  -1  -5  13        0.34       14.56     14.34 o 
   0  -5  13        0.17        6.07     10.90 o 
   1  -5  13       34.11       29.14     17.20 o 
   2  -5  13        5.16        3.80     10.75 o 
   3  -5  13        7.62       15.98     14.53 o 
   4  -5  13        5.90       -6.10     10.19 o 
   5  -5  13      143.29      171.04     39.76 o 
   6  -5  13       11.02       -1.78      9.25 o 
   7  -5  13        1.21      -40.71     27.14 o 
   8  -5  13        1.28       -0.82     17.75 o 
  -3  -4  13       10.41        4.45     11.00 o 
  -2  -4  13        1.76       -4.65     11.21 o 
  -1  -4  13       55.26       92.77     27.27 o 
   0  -4  13       27.68       34.16     18.07 o 
   1  -4  13        0.04       -2.55     12.74 o 
   2  -4  13        4.07       19.09     14.63 o 
   3  -4  13        0.35        1.34      9.54 o 
   4  -4  13       13.88       10.20     12.11 o 
   5  -4  13        0.76       45.39     24.80 o 
   6  -4  13        3.83       30.12     18.39 o 
   7  -4  13        0.72       28.35     20.40 o 
   8  -4  13       11.71       10.66     14.74 o 
  -4  -3  13       49.70       20.42     20.88 o 
  -3  -3  13       47.55       79.67     17.47 o 
  -2  -3  13       14.89       28.40     12.34 o 
  -1  -3  13        8.46       -2.65      6.36 o 
   0  -3  13        2.88        1.03      6.91 o 
   1  -3  13      109.72      140.49     33.74 o 
   2  -3  13        9.64       17.95     18.74 o 
   3  -3  13       92.23       90.85     28.53 o 
   4  -3  13        3.84        3.16     10.11 o 
   5  -3  13        0.21      -20.84     15.56 o 
   6  -3  13        0.02       10.27     13.45 o 
   7  -3  13        0.09       -9.05     14.15 o 
   8  -3  13       35.68       37.56     22.65 o 
   9  -3  13       74.54      125.60     38.68 o 
  -4  -2  13       22.66       28.40     13.57 o 
  -3  -2  13        0.04        9.71      6.62 o 
  -2  -2  13        1.07        5.43      6.62 o 
  -1  -2  13        0.80        0.35      5.56 o 
   0  -2  13        0.02       -9.83      6.55 o 
   1  -2  13      134.25      103.45     28.88 o 
   2  -2  13      168.41      214.48     40.50 o 
   3  -2  13        0.08       -5.54     10.78 o 
   4  -2  13      214.59      266.76     46.84 o 
   5  -2  13       78.62      114.44     32.87 o 
   6  -2  13        5.46        5.25     15.12 o 
   7  -2  13       53.35       93.44     31.38 o 
   8  -2  13       78.91      100.85     33.20 o 
   9  -2  13       21.01       13.97     15.24 o 
  -5  -1  13       18.52       11.57     19.01 o 
  -4  -1  13       48.67       74.06     20.84 o 
  -3  -1  13        1.91        3.31      6.00 o 
  -2  -1  13       21.57       23.66     11.97 o 
  -1  -1  13        4.64        5.36     10.80 o 
   0  -1  13        8.62        1.01      6.55 o 
   1  -1  13        0.69       -5.07      9.47 o 
   2  -1  13       67.85       95.79     27.94 o 
   3  -1  13      114.95       81.72     25.62 o 
   4  -1  13        1.81       -3.12     10.92 o 
   5  -1  13      256.02      279.98     49.07 o 
   6  -1  13      111.76       95.76     31.68 o 
   7  -1  13      177.40      191.27     44.38 o 
   8  -1  13      221.93      267.16     52.23 o 
   9  -1  13       65.55       16.36     16.29 o 
  -5   0  13        2.76       -2.82      6.64 o 
  -4   0  13        7.86       19.91     10.97 o 
  -3   0  13       62.98       77.43     16.57 o 
  -2   0  13        3.19       11.63      7.67 o 
  -1   0  13        1.14       11.10      7.01 o 
   0   0  13       91.45       64.93     11.77 o 
   1   0  13       72.13       49.71     10.17 o 
   2   0  13       58.32       80.71     26.77 o 
   3   0  13      205.39      189.71     38.25 o 
   4   0  13       48.89       57.76     21.27 o 
   5   0  13       16.48       18.54     14.38 o 
   6   0  13      219.48      239.49     46.61 o 
   7   0  13        4.44       24.61     17.92 o 
   8   0  13        5.31       14.11     15.00 o 
   9   0  13       18.64        0.09     13.53 o 
  -5   1  13        3.66       23.06     15.90 o 
  -4   1  13        0.57        2.42     14.15 o 
  -3   1  13       13.47       21.65     10.25 o 
  -2   1  13        2.78        4.02      5.31 o 
  -1   1  13       62.06       35.30      9.38 o 
   0   1  13        5.42        6.50      4.28 o 
   1   1  13      256.61      231.60     16.41 o 
   2   1  13       24.76       14.27     11.73 o 
   3   1  13        7.80      -20.69     14.86 o 
   4   1  13        8.61       12.35     13.75 o 
   5   1  13      405.69      441.32     62.18 o 
   6   1  13      299.24      368.69     58.66 o 
   7   1  13      244.72      291.14     53.71 o 
   8   1  13        5.85      -32.49     21.66 o 
   9   1  13       14.11       50.50     26.23 o 
  10   1  13       18.11       77.75     32.72 o 
  -5   2  13        3.88      -27.82     18.55 o 
  -4   2  13       16.91       14.11      8.52 o 
  -3   2  13        0.04       -7.66     20.36 o 
  -2   2  13       21.28       22.04      9.52 o 
  -1   2  13        4.78        8.65     15.76 o 
   0   2  13      126.41      126.14     26.27 o 
   1   2  13       14.95       20.99      6.85 o 
   2   2  13       43.97       40.37     19.07 o 
   3   2  13        1.73       -8.96      9.98 o 
   4   2  13      624.95      673.02     73.59 o 
   5   2  13       63.64       65.27     27.51 o 
   6   2  13      333.95      358.22     56.52 o 
   7   2  13       10.59       28.23     20.15 o 
   8   2  13       16.58       16.02     19.49 o 
   9   2  13        8.19       -7.79     14.97 o 
  -5   3  13        3.92       32.54     17.86 o 
  -4   3  13        3.39       29.41     16.71 o 
  -3   3  13        7.57       -1.62     19.74 o 
  -2   3  13        6.54        0.63     12.39 o 
  -1   3  13        0.16       -1.92      5.95 o 
   0   3  13       77.42       78.66     25.10 o 
   1   3  13      204.59      220.14     18.87 o 
   2   3  13        6.37       10.14     10.69 o 
   3   3  13      123.09      139.95     31.71 o 
   4   3  13      234.72      264.68     45.21 o 
   5   3  13       72.26      101.73     28.38 o 
   6   3  13       48.94       29.19     21.54 o 
   7   3  13        0.06        5.38     11.15 o 
   8   3  13       39.79       20.98     12.44 o 
   9   3  13       26.30       78.95     31.37 o 
  -5   4  13       16.64       23.78     16.81 o 
  -4   4  13       50.17       66.66     22.00 o 
  -3   4  13       11.83        9.53     25.70 o 
  -2   4  13        0.07       15.87      7.22 o 
  -1   4  13      292.63      291.18     26.84 o 
   0   4  13      270.84      241.12     19.67 o 
   1   4  13       18.32       20.04      8.25 o 
   2   4  13      103.52       98.74     14.62 o 
   3   4  13      213.88      232.78     24.92 o 
   4   4  13     1627.25     1639.46    114.65 o 
   5   4  13       34.98       41.75     20.51 o 
   6   4  13        0.47      -10.88     15.01 o 
   7   4  13       47.20       25.62     17.78 o 
   8   4  13       69.99       45.96     24.17 o 
   9   4  13       47.41       61.41     18.50 o 
  -5   5  13        6.56      -14.02     14.13 o 
  -4   5  13       27.15       13.59     12.39 o 
  -3   5  13        0.69        3.67     10.30 o 
  -2   5  13        3.01       -2.35      6.11 o 
  -1   5  13       43.81       19.20      7.78 o 
   0   5  13       57.18       42.92      8.92 o 
   1   5  13        6.21        1.14      3.70 o 
   2   5  13       22.52       17.50      8.25 o 
   3   5  13      470.96      492.54     62.25 o 
   4   5  13       82.91       86.85     27.96 o 
   5   5  13        0.25        3.66     17.48 o 
   6   5  13        3.63       10.19     18.85 o 
   7   5  13      102.97      121.11     35.42 o 
   8   5  13       20.52       29.60     13.27 o 
   9   5  13      133.22      124.68     35.99 o 
  -4   6  13        3.79       41.44     18.39 o 
  -3   6  13        0.70       -6.02      9.34 o 
  -2   6  13       22.83       16.25      8.57 o 
  -1   6  13       16.16        7.11      9.51 o 
   0   6  13       51.46       36.32     10.27 o 
   1   6  13       18.68        7.20      9.85 o 
   2   6  13        5.89       19.96     13.88 o 
   3   6  13        1.04        2.41     11.44 o 
   4   6  13       18.03       38.60     21.98 o 
   5   6  13       58.57       90.85     30.73 o 
   6   6  13        0.12        9.25     13.75 o 
   7   6  13        5.75        5.98     16.38 o 
   8   6  13        2.25       -5.11     15.01 o 
   9   6  13        0.34       18.70     15.71 o 
  -4   7  13       37.32       65.85     23.15 o 
  -3   7  13        0.80      -14.15     12.18 o 
  -2   7  13        2.40       -1.90      8.76 o 
  -1   7  13        1.45      -11.01      7.34 o 
   0   7  13       96.55      107.53     17.09 o 
   1   7  13       32.82       17.52     15.98 o 
   2   7  13       86.24       58.38     22.65 o 
   3   7  13        5.80       11.69     17.40 o 
   4   7  13        7.66       -7.86     17.52 o 
   5   7  13      181.60      238.39     46.59 o 
   6   7  13       53.32       61.22     25.79 o 
   7   7  13        0.31        5.49      9.84 o 
   8   7  13        2.27        7.73     10.70 o 
   9   7  13       56.11       57.69     28.37 o 
  -4   8  13        0.53      -16.78     14.12 o 
  -3   8  13        0.05      -14.65     12.11 o 
  -2   8  13        0.47      -11.60     10.46 o 
  -1   8  13       13.62       20.72      9.32 o 
   0   8  13      436.77      486.74     37.09 o 
   1   8  13        9.50        8.26      7.90 o 
   2   8  13       16.65       11.09     12.65 o 
   3   8  13      181.74      195.99     40.43 o 
   4   8  13      223.75      247.31     47.58 o 
   5   8  13      402.97      361.12     59.25 o 
   6   8  13        4.35        3.68      9.94 o 
   7   8  13        0.89       -7.43     20.16 o 
   8   8  13      135.77      153.23     41.84 o 
  -3   9  13       22.37        4.82     11.84 o 
  -2   9  13       24.60       30.25     15.68 o 
  -1   9  13        9.62        6.27      9.25 o 
   0   9  13        1.86       11.59      7.55 o 
   1   9  13        8.51       -3.52      6.28 o 
   2   9  13        3.83        1.37      9.45 o 
   3   9  13        1.61       -1.56     10.72 o 
   4   9  13       39.66       25.63     13.84 o 
   5   9  13      115.32      129.70     28.15 o 
   6   9  13       26.73       11.30     10.79 o 
   7   9  13       11.32      -12.60     16.09 o 
  -2  10  13       72.87       42.37     19.49 o 
  -1  10  13        3.47        4.43      7.01 o 
   0  10  13        4.87        5.76      8.96 o 
   1  10  13        8.23       -9.19      9.17 o 
   2  10  13       23.08       20.94     11.94 o 
   3  10  13        2.59        4.99      9.02 o 
   4  10  13        4.32       -3.69     16.04 o 
   5  10  13        6.69       -3.17     13.04 o 
   6  10  13        0.75      -39.37     26.24 o 
  -1  11  13        0.50        9.18     32.20 o 
   0  11  13        0.24        0.11     30.74 o 
   1  11  13        8.32       58.82     33.12 o 
   2  11  13       10.80      -12.86     18.60 o 
   3  11  13        2.16       -3.21     14.49 o 
   4  11  13        1.75       41.89     27.75 o 
   1  -6  14        7.95      -11.61     15.00 o 
   2  -6  14        6.92       -0.94      8.84 o 
   3  -6  14        0.00       -2.64     11.44 o 
   4  -6  14       26.20       55.00     21.91 o 
   5  -6  14        2.94      -14.69     16.57 o 
  -1  -5  14       25.78       73.60     27.76 o 
   0  -5  14       25.06       53.09     22.74 o 
   1  -5  14       25.44       59.23     23.40 o 
   2  -5  14       41.73       44.46     22.79 o 
   3  -5  14       10.61       51.47     22.42 o 
   4  -5  14        2.89       29.70     18.70 o 
   5  -5  14       16.12        5.46     11.42 o 
   6  -5  14        0.09      -20.05     17.31 o 
   7  -5  14        0.70       -7.90     12.77 o 
  -2  -4  14        6.17       24.87     15.89 o 
  -1  -4  14        4.66       12.93     16.22 o 
   0  -4  14       11.14       -7.75     11.01 o 
   1  -4  14        1.07        8.50     17.50 o 
   2  -4  14        8.13       26.05     17.09 o 
   3  -4  14      213.12      224.28     44.23 o 
   4  -4  14      132.22      151.76     37.26 o 
   5  -4  14       83.17      105.28     31.57 o 
   6  -4  14       25.74       59.05     26.63 o 
   7  -4  14        1.15       17.73     18.14 o 
  -3  -3  14       24.84       48.79     21.36 o 
  -2  -3  14        9.64       14.89     14.44 o 
  -1  -3  14       10.92       28.45     17.90 o 
   0  -3  14       37.48       75.35     25.06 o 
   1  -3  14       13.53        1.35     11.83 o 
   2  -3  14       16.26       26.68     19.00 o 
   3  -3  14        0.09        3.68     10.14 o 
   4  -3  14       28.78       23.69     10.94 o 
   5  -3  14       12.27      -16.44     14.79 o 
   6  -3  14       37.35       72.86     28.08 o 
   7  -3  14       20.66       15.08     16.75 o 
   8  -3  14      104.99      164.80     46.92 o 
  -3  -2  14       15.69       31.52     17.90 o 
  -2  -2  14       22.87       13.44     13.97 o 
  -1  -2  14        5.05       24.32     17.99 o 
   0  -2  14        4.11       19.20     15.73 o 
   1  -2  14        1.20       10.72     15.07 o 
   2  -2  14       46.50       38.56     19.09 o 
   3  -2  14       57.53       76.72     26.99 o 
   4  -2  14      105.37      174.69     39.11 o 
   5  -2  14       35.56       48.50     20.66 o 
   6  -2  14        5.28       -1.82     16.24 o 
   7  -2  14        0.62      -20.92     18.52 o 
   8  -2  14       50.45       24.52     21.25 o 
  -4  -1  14       23.05       16.06     13.48 o 
  -3  -1  14        1.22        0.56      7.52 o 
  -2  -1  14        0.84        7.04     10.82 o 
  -1  -1  14        0.58        0.00      6.48 o 
   0  -1  14        1.72       18.13     14.52 o 
   1  -1  14       47.16       60.98     22.39 o 
   2  -1  14      213.42      203.91     40.99 o 
   3  -1  14        9.18       23.86     18.48 o 
   4  -1  14       35.39       17.43     13.02 o 
   5  -1  14       11.36        2.92     15.99 o 
   6  -1  14       14.54        4.34     11.65 o 
   7  -1  14      336.59      355.80     61.36 o 
   8  -1  14      231.21      238.40     52.19 o 
   9  -1  14       69.87       73.55     32.43 o 
  -4   0  14       20.72       31.74     12.58 o 
  -3   0  14        2.13        5.90      5.49 o 
  -2   0  14        7.64        8.25     13.64 o 
  -1   0  14        7.81      -13.18     12.16 o 
   0   0  14        9.97       40.99     20.03 o 
   1   0  14       19.78       35.76     18.59 o 
   2   0  14        1.20       -9.48     13.44 o 
   3   0  14        0.03       20.46     16.58 o 
   4   0  14       13.52       10.50     14.65 o 
   5   0  14       40.03       24.40     16.62 o 
   6   0  14        7.07      -21.14     17.25 o 
   7   0  14      108.00      123.38     36.81 o 
   8   0  14      162.62      187.16     45.13 o 
   9   0  14       55.88       75.79     31.45 o 
  -4   1  14        0.20       -9.49     19.51 o 
  -3   1  14        0.69       -6.41     12.15 o 
  -2   1  14        0.42        5.50     12.93 o 
  -1   1  14        1.97       17.61      7.05 o 
   0   1  14        3.76        5.43      6.49 o 
   1   1  14        0.12       14.88     14.69 o 
   2   1  14       32.19       18.83     14.84 o 
   3   1  14       27.90       35.88     18.71 o 
   4   1  14       20.79       37.86     21.16 o 
   5   1  14        0.38       29.68     19.73 o 
   6   1  14        7.91        6.28     11.38 o 
   7   1  14       54.42       50.17     24.25 o 
   8   1  14       20.07       55.10     26.53 o 
   9   1  14       22.12        5.61     13.80 o 
  -4   2  14        2.39        8.26     11.72 o 
  -3   2  14       24.84       38.19     12.38 o 
  -2   2  14        8.62        9.33      6.71 o 
  -1   2  14        4.32       -6.06     12.98 o 
   0   2  14        4.60       -6.43      9.49 o 
   1   2  14       17.19        9.92     12.27 o 
   2   2  14      240.49      253.33     45.31 o 
   3   2  14        0.68        3.12     11.07 o 
   4   2  14       12.71       27.00     19.82 o 
   5   2  14        7.00        8.57     13.76 o 
   6   2  14      107.33      154.14     40.08 o 
   7   2  14       35.82       -2.01     18.60 o 
   8   2  14        0.58      -23.11     19.61 o 
   9   2  14        4.64        1.19     11.83 o 
  -4   3  14       16.77       26.22     15.31 o 
  -3   3  14        1.90      -14.02      9.35 o 
  -2   3  14       31.75       11.50     21.30 o 
  -1   3  14        4.10        5.66     10.52 o 
   0   3  14        9.51        0.30     22.55 o 
   1   3  14        9.50        0.92     16.17 o 
   2   3  14        0.56        8.96     14.23 o 
   3   3  14      152.65      185.73     38.41 o 
   4   3  14        6.84       -1.02     10.64 o 
   5   3  14        6.39       19.99     17.75 o 
   6   3  14        3.69      -23.94     18.63 o 
   7   3  14       30.46        9.46     11.97 o 
   8   3  14        8.16      -34.18     22.79 o 
  -4   4  14        1.27       -2.58      7.68 o 
  -3   4  14       64.79       59.63     13.94 o 
  -2   4  14        1.79        5.78      6.09 o 
  -1   4  14        1.56        4.08      5.54 o 
   0   4  14       35.31       40.56     11.09 o 
   1   4  14       31.94       35.02      8.45 o 
   2   4  14       64.83       61.04     22.69 o 
   3   4  14        4.57       62.18     26.48 o 
   4   4  14       19.78       29.13     17.85 o 
   5   4  14       32.89       58.67     26.35 o 
   6   4  14        1.94       -1.57     13.16 o 
   7   4  14        0.00      -27.45     19.88 o 
   8   4  14        0.00        6.33     14.20 o 
  -4   5  14        2.11       -3.01      9.48 o 
  -3   5  14        0.57       20.92     12.70 o 
  -2   5  14        4.68       15.55      8.37 o 
  -1   5  14        8.48       11.41     15.93 o 
   0   5  14        1.23        2.08      5.56 o 
   1   5  14        9.72       15.74      6.70 o 
   2   5  14       59.26      102.10     28.65 o 
   3   5  14      108.04      158.42     36.56 o 
   4   5  14        1.33      -13.62     15.26 o 
   5   5  14      102.31      134.07     37.73 o 
   6   5  14       15.34        3.44     13.13 o 
   7   5  14       28.52       26.61     19.72 o 
   8   5  14       11.66       49.67     26.18 o 
   9   5  14        0.29       43.85     22.49 o 
  -3   6  14        0.10        1.07      7.88 o 
  -2   6  14       59.86       33.61     10.84 o 
  -1   6  14        5.19       10.59      9.63 o 
   0   6  14        3.18       -3.89      6.15 o 
   1   6  14       42.74       40.05     11.11 o 
   2   6  14       62.56       44.36     24.30 o 
   3   6  14        5.81      -12.67     13.63 o 
   4   6  14      121.05      139.63     36.58 o 
   5   6  14      121.92      163.72     39.96 o 
   6   6  14       71.63       80.19     29.71 o 
   7   6  14        1.28       -4.31     12.56 o 
   8   6  14        9.20        4.94     11.21 o 
  -3   7  14        6.40       -1.35     12.29 o 
  -2   7  14       79.79      100.09     25.77 o 
  -1   7  14        5.48       -8.14     11.15 o 
   0   7  14       40.97       48.37     12.63 o 
   1   7  14       16.42       15.24      7.09 o 
   2   7  14       39.60       42.49     21.27 o 
   3   7  14        8.39       22.04     16.77 o 
   4   7  14       27.12       52.01     22.36 o 
   5   7  14      266.35      208.78     44.65 o 
   6   7  14       50.85       52.51     24.91 o 
   7   7  14       23.10        2.38     15.18 o 
   8   7  14       53.46       76.96     30.90 o 
  -3   8  14        2.20       11.80     11.43 o 
  -2   8  14       10.24       26.66     14.29 o 
  -1   8  14       11.09       -4.55      8.07 o 
   0   8  14       47.36       30.22     10.07 o 
   1   8  14      170.66      140.75     28.16 o 
   2   8  14       42.45       31.97     18.56 o 
   3   8  14       14.63        0.95      9.74 o 
   4   8  14      389.49      434.56     63.89 o 
   5   8  14      355.34      493.63     69.50 o 
   6   8  14       26.97        2.17     47.41 o 
   7   8  14        1.30       -2.57     10.27 o 
  -2   9  14       14.90       27.82     14.63 o 
  -1   9  14      112.40      120.97     28.38 o 
   0   9  14       56.73       40.49     12.77 o 
   1   9  14       28.57       42.74     12.65 o 
   2   9  14       62.21      103.94     30.86 o 
   3   9  14        6.09       25.27     17.21 o 
   4   9  14      104.74      126.06     36.36 o 
   5   9  14       14.26       -0.47     21.41 o 
   6   9  14        0.80       23.31     22.61 o 
   7   9  14        0.02        1.03     14.03 o 
  -1  10  14        4.09        5.98      9.28 o 
   0  10  14       12.79       12.68     11.01 o 
   1  10  14       25.93       29.08     19.57 o 
   2  10  14        2.66       27.76     17.78 o 
   3  10  14       37.63       30.29     30.76 o 
   4  10  14       17.05       40.09     16.51 o 
   5  10  14       69.98       98.34     38.50 o 
   0  -4  15       32.79       31.52     19.61 o 
   1  -4  15       36.50       38.53     19.76 o 
   2  -4  15       15.17       27.53     18.50 o 
   3  -4  15       60.67       84.93     29.14 o 
   4  -4  15       88.51       87.72     32.47 o 
   5  -4  15       75.19       99.86     33.70 o 
   6  -4  15       39.08       61.56     26.28 o 
  -1  -3  15        3.02       19.26     15.24 o 
   0  -3  15       24.71       25.28     17.87 o 
   1  -3  15        0.09      -11.01      8.98 o 
   2  -3  15        1.51       -7.97     13.62 o 
   3  -3  15        1.04       -0.95     13.97 o 
   4  -3  15       10.18       11.60     14.51 o 
   5  -3  15       16.86       53.09     24.77 o 
   6  -3  15        2.78       -8.74     14.43 o 
  -2  -2  15        1.39        8.11     11.39 o 
  -1  -2  15       27.22       25.32     19.14 o 
   0  -2  15        7.72       36.38     19.83 o 
   1  -2  15       26.54        1.30     13.96 o 
   2  -2  15       20.85       29.73     17.13 o 
   3  -2  15        1.89      119.88     32.67 o 
   4  -2  15        9.70       35.81     22.60 o 
   5  -2  15       20.13       28.92     19.22 o 
   6  -2  15        8.77        3.05     10.76 o 
   7  -2  15        4.95      -14.99     18.73 o 
  -2  -1  15        5.35       23.31     15.75 o 
  -1  -1  15        3.26      -28.91     19.27 o 
   0  -1  15       68.50       61.87     25.46 o 
   1  -1  15        2.74        9.50     15.04 o 
   2  -1  15        2.63        3.00     10.05 o 
   3  -1  15        0.97       -2.58     13.61 o 
   4  -1  15        3.29       17.58     16.15 o 
   5  -1  15       40.02       -4.18     12.96 o 
   6  -1  15        9.70       31.98     23.68 o 
   7  -1  15        2.19       24.76     19.77 o 
  -3   0  15        3.10       -3.32      9.45 o 
  -2   0  15        8.66      -18.13     13.81 o 
  -1   0  15       14.90       14.27     13.64 o 
   0   0  15        2.48       -6.97     11.21 o 
   1   0  15       49.53       58.74     22.45 o 
   2   0  15       24.08       44.72     21.40 o 
   3   0  15        1.31       -0.90     11.58 o 
   4   0  15       23.05       16.63     15.66 o 
   5   0  15       14.44       36.64     21.21 o 
   6   0  15       21.40       29.53     20.41 o 
   7   0  15        9.09       35.17     21.90 o 
   8   0  15       42.28       59.03     27.06 o 
  -3   1  15       74.69      121.56     30.92 o 
  -2   1  15        0.06        0.84      7.83 o 
  -1   1  15        0.03      -14.46     13.09 o 
   0   1  15        2.20       20.31     12.06 o 
   1   1  15       43.49       64.18     23.02 o 
   2   1  15       17.35       13.47     14.78 o 
   3   1  15      205.84      305.66     51.78 o 
   4   1  15       46.30       43.80     24.63 o 
   5   1  15        1.90      -18.40     17.36 o 
   6   1  15       23.51       17.48     13.95 o 
   7   1  15       18.82       -1.31      9.97 o 
   8   1  15        0.88        7.27     20.55 o 
  -3   2  15        1.70        2.44     10.08 o 
  -2   2  15        0.01       27.11     15.62 o 
  -1   2  15       48.69       38.18     22.16 o 
   0   2  15        8.94       20.79     14.48 o 
   1   2  15        3.91       18.97     14.70 o 
   2   2  15       33.58       27.28     17.96 o 
   3   2  15        1.13        8.07     12.81 o 
   4   2  15       27.07       30.31     19.84 o 
   5   2  15        0.47        2.41     11.68 o 
   6   2  15        3.81       21.46     21.88 o 
   7   2  15       13.42        9.57     13.62 o 
   8   2  15       76.95       70.56     29.59 o 
  -2   3  15       28.26       32.71     16.30 o 
  -1   3  15       22.83       23.62     16.01 o 
   0   3  15       80.10       66.77     22.53 o 
   1   3  15       71.86       61.96     24.03 o 
   2   3  15        0.00       42.41     23.67 o 
   3   3  15       19.56       24.35     18.03 o 
   4   3  15        3.15        9.22     14.55 o 
   5   3  15       36.89       40.42     20.81 o 
   6   3  15        0.64      -18.52     17.12 o 
   7   3  15        4.05      -10.98     14.19 o 
   8   3  15       20.85       15.74     18.28 o 
  -2   4  15       17.61       24.23     15.89 o 
  -1   4  15       45.67       37.22     16.60 o 
   0   4  15       43.26       31.81     17.12 o 
   1   4  15        2.39       20.40     14.06 o 
   2   4  15       93.12       76.04     28.31 o 
   3   4  15       43.71       68.28     26.47 o 
   4   4  15        3.49       15.35     15.47 o 
   5   4  15       15.24       10.08     13.87 o 
   6   4  15       22.06       54.34     25.03 o 
   7   4  15       29.72        2.64     14.62 o 
  -1   5  15        0.02        2.28     15.90 o 
   0   5  15        3.50       24.34     15.93 o 
   1   5  15        1.80      -19.32     14.84 o 
   2   5  15        3.68        4.64     14.89 o 
   3   5  15        2.91       11.09     15.17 o 
   4   5  15        0.25        3.12     18.56 o 
   5   5  15       19.12       15.89     16.05 o 
   6   5  15       30.29       65.94     28.42 o 
   7   5  15       66.34       71.49     29.25 o 
  -2   6  15       21.52       17.31     11.53 o 
  -1   6  15       15.50       38.28     16.97 o 
   0   6  15        7.34       90.01     27.11 o 
   1   6  15        2.06       34.70     19.57 o 
   2   6  15        7.54       14.32     16.81 o 
   3   6  15       51.95       16.65     12.57 o 
   4   6  15        0.18       21.87     17.68 o 
   5   6  15       29.71       36.02     20.03 o 
   6   6  15        4.88        0.73     12.80 o 
   7   6  15        5.46       -9.81     17.44 o 
  -2   7  15        0.01       -9.40      9.40 o 
  -1   7  15       14.32       40.24     15.46 o 
   0   7  15       18.97       -6.80     10.99 o 
   1   7  15        0.05      -16.90     14.55 o 
   2   7  15        7.34       -2.74     12.66 o 
   3   7  15        6.79       -1.38     11.71 o 
   4   7  15       64.90      105.68     33.92 o 
   5   7  15       32.21       19.99     15.67 o 
   6   7  15        5.84       11.52     14.93 o 
  -1   8  15       18.77       16.42     10.34 o 
   0   8  15       10.01       59.48     22.68 o 
   1   8  15        1.51        7.18     14.69 o 
   2   8  15        0.54      -21.26     16.64 o 
   3   8  15      166.42      222.11     45.63 o 
   4   8  15       17.59       29.74     20.58 o 
   5   8  15        3.65       34.02     22.23 o 
   6   8  15       35.18       33.79     22.97 o 
   1   9  15       48.23       15.28     15.80 o 
   2   9  15       81.88      110.23     31.72 o 
   3   9  15       71.55       58.02     25.13 o 
   4   9  15       19.37       54.56     24.93 o 
   5   9  15       60.75       30.24     21.12 o 
   2  10  15       58.56       42.05     23.56 o 
   3  10  15        0.01       16.74     20.06 o 
   4  10  15        9.89        0.62     20.11 o 
   2  -3  16        2.34      -14.44     15.08 o 
   3  -3  16        2.93      -31.17     20.78 o 
   0  -2  16       19.13       38.87     19.04 o 
   1  -2  16      151.55      146.31     37.84 o 
   2  -2  16       91.13      135.92     37.14 o 
   3  -2  16       27.06       47.58     24.46 o 
   4  -2  16       18.93       85.92     32.93 o 
   5  -2  16      151.31      206.77     49.31 o 
  -1  -1  16       17.63       -6.51     13.07 o 
   0  -1  16       87.65      136.32     37.56 o 
   1  -1  16        1.59        8.62     13.60 o 
   2  -1  16       27.93       68.12     27.11 o 
   3  -1  16       30.04       78.80     29.54 o 
   4  -1  16        0.14       31.43     20.11 o 
   5  -1  16      156.87      163.73     40.49 o 
   6  -1  16        1.71      -12.30     17.80 o 
  -1   0  16        1.46       50.02     21.48 o 
   0   0  16        0.14      -11.84     13.10 o 
   1   0  16        0.01       22.65     17.66 o 
   2   0  16       30.35       34.38     18.44 o 
   3   0  16       21.27       26.15     18.47 o 
   4   0  16      136.31      126.58     36.38 o 
   5   0  16       36.23       75.68     31.98 o 
   6   0  16       10.18       16.25     17.21 o 
  -2   1  16       38.23       31.09     19.46 o 
  -1   1  16        6.15       30.16     22.64 o 
   0   1  16       28.03       35.72     16.43 o 
   1   1  16       44.12       23.53     18.63 o 
   2   1  16        4.78       10.71     13.91 o 
   3   1  16        1.18      -28.43     20.31 o 
   4   1  16        0.03       -2.38     12.21 o 
   5   1  16       37.11       23.90     18.57 o 
   6   1  16        3.48      -13.73     17.23 o 
  -2   2  16        0.35      -26.62     17.74 o 
  -1   2  16        0.00       -2.06     14.93 o 
   0   2  16       84.51       54.98     23.53 o 
   1   2  16       41.99       42.52     21.81 o 
   2   2  16        7.74      -13.26     15.37 o 
   3   2  16       20.86       34.52     19.02 o 
   4   2  16        1.71       15.40     17.57 o 
   5   2  16       42.22       75.58     27.91 o 
   6   2  16       43.57       61.10     28.26 o 
  -2   3  16       20.89        3.14     10.76 o 
  -1   3  16        3.25      -12.58     14.35 o 
   0   3  16       59.70       32.55     16.76 o 
   1   3  16        2.77      -12.83     14.88 o 
   2   3  16       42.58       40.06     21.72 o 
   3   3  16       60.93       48.79     23.47 o 
   4   3  16       24.27       67.97     29.96 o 
   5   3  16        4.53       23.00     18.87 o 
   6   3  16       15.13       47.06     25.83 o 
  -1   4  16       20.60       12.86     14.11 o 
   0   4  16       83.39       96.70     29.08 o 
   1   4  16       29.65       11.49     13.85 o 
   2   4  16        6.05       11.94     14.92 o 
   3   4  16        1.12       15.89     17.56 o 
   4   4  16        0.37       20.20     18.14 o 
   5   4  16        4.95       -6.70     13.76 o 
   6   4  16        0.92      -27.20     21.18 o 
  -1   5  16       29.56       69.27     26.97 o 
   0   5  16        2.61       10.17     13.15 o 
   1   5  16       17.53       26.43     19.39 o 
   2   5  16       76.74      103.76     31.61 o 
   3   5  16       44.08       53.09     24.07 o 
   4   5  16       13.64        4.74     13.63 o 
   5   5  16       14.81       -4.36     14.27 o 
   6   5  16        3.95       14.47     20.53 o 
   0   6  16       29.93       45.20     21.28 o 
   1   6  16        3.89       -4.81     12.12 o 
   2   6  16        2.98        7.49     13.57 o 
   3   6  16       15.56       35.04     20.39 o 
   4   6  16      153.09      200.17     46.06 o 
   5   6  16        0.48        5.76     15.67 o 
   6   6  16       41.47       89.52     34.25 o 
   0   7  16       36.83       33.24     17.05 o 
   1   7  16        0.46      -20.51     15.96 o 
   2   7  16        1.81       -5.99     13.09 o 
   3   7  16        2.68        8.07     15.91 o 
   4   7  16        9.75        1.13     12.26 o 
   5   7  16       97.12       93.39     28.32 o 
   1   8  16       18.58       26.57     18.22 o 
   2   8  16        2.63       36.17     20.93 o 
   3   8  16        0.23        0.17     10.74 o 
   4   8  16       15.08       17.82     18.03 o 
   5   8  16        8.89       67.32     28.24 o 
   2   9  16        4.48       16.49     16.62 o 
   3   9  16       73.99      168.36     41.61 o 
   4   9  16        4.86       12.37     14.97 o 
   1   0  17        0.07      -14.85     16.18 o 
   2   0  17        2.11        6.17     12.86 o 
   3   0  17        6.10       -3.14     13.09 o 
   0   1  17        0.01        6.52     14.45 o 
   1   1  17        0.90       -2.00     14.25 o 
   2   1  17        6.50        9.14     14.39 o 
   3   1  17        0.01       -1.69     13.08 o 
   4   1  17       15.40       34.45     18.65 o 
   0   2  17        4.61        5.75     13.19 o 
   1   2  17        0.80        3.76     11.93 o 
   2   2  17       93.62      145.34     39.10 o 
   3   2  17        0.19       -5.28     14.07 o 
   4   2  17        2.03        4.52     13.68 o 
   5   2  17        2.08       21.65     20.24 o 
   0   3  17       96.84      133.07     38.47 o 
   1   3  17       19.60       24.03     18.20 o 
   2   3  17       53.72      140.33     38.41 o 
   3   3  17       42.31       56.56     28.39 o 
   4   3  17        0.58       20.54     18.06 o 
   5   3  17       48.04      127.54     39.39 o 
   0   4  17       55.23      132.56     35.79 o 
   1   4  17       24.64       46.49     23.97 o 
   2   4  17       69.56       97.87     31.89 o 
   3   4  17        4.66       31.78     20.81 o 
   4   4  17       52.96       60.36     26.79 o 
   5   4  17        8.03       -5.36     15.74 o 
   0   5  17       75.31      112.57     32.49 o 
   1   5  17       13.15       25.86     17.39 o 
   2   5  17       13.55      -26.09     18.31 o 
   3   5  17        0.49        5.38     11.78 o 
   4   5  17        1.04        0.19     10.51 o 
   5   5  17       10.58       -7.31     16.50 o 
   1   6  17       51.64       61.85     26.17 o 
   2   6  17        2.06       74.80     25.26 o 
   3   6  17        0.17       -5.48     20.14 o 
   4   6  17       69.29       53.67     29.37 o 
   2   7  17       41.69       22.22     16.79 o 
   3   7  17        0.00        7.60     13.30 o 
   4   7  17        3.98      -13.80     16.93 o 
                                                 
